# Supplementary material for: A High-Quality Haplotype-Resolved Genome of Common Bermudagrass (Cynodon dactylon L.) Provides Insights Into Polyploid Genome Stability and Prostrate Growth
Source: Front Plant Sci. 2022 Apr 25;13:890980. doi: 10.3389/fpls.2022.890980 (PMC9081840; doi:10.3389/fpls.2022.890980)
Supplement: Supplementary file 2 [file Data_Sheet_2.XLSX]

## Sheet: S1
Table S1. Statistics of Illumina sequencing for C. dactylon
Library ID	Insert size (bp)	Read length (bp)	Raw data size (Gb)	Clean data size (Gb)	GC content	Genome coverage (×)
1	270	150	74.6	67.6	0.4392	68.7
2	500	150	114.4	93.5	0.4385	95
Total		150	189	161.1	0.4388	163.7

## Sheet: S2
Table S2. Statistics of PacBio sequencing for C. dactylon
Cell ID	Size (Gb)	Read number	Average length (bp)	Max length (bp)	N50 length (bp)
1	3.45	282438	12230	81300	20980
2	8.08	612744	13186.9	77941	22071
3	8.01	760187	10539.9	80991	18587
4	8.86	835253	10603.5	80719	18674
5	10.87	929548	11694.3	82266	17500
6	9.79	789656	12396.7	83633	21020
7	9.49	777514	12200	81346	17788
8	10.49	893986	11734.4	78463	17380
9	11.33	1209658	9362.81	80630	15337
10	8.96	804907	11124.4	75943	16714
11	11.91	1177903	10113.1	72672	16111
12	11.67	1086961	10738.7	81661	16743
13	10.26	970849	10570.7	87914	16576
14	9.67	958394	10089.7	75368	16050
15	9.36	744783	12562.3	78674	17959
16	9.79	958637	10207.6	72449	16349
Total	151.99	13793418	11554.3	87914	17188

## Sheet: S3
Table S3. Statistics of BioNano sequencing and assembly for C. dactylon
	Raw data	Hybrid contig	Assembly using Solve™	Hybrid scaffold
Number of gene maps	4185	1419	954	241
Minimal map length (Mb)	0.079	0.155	0.148	0.118
Maximal map length (Mb)	3.325	10.789	11.354	34.639
Average map length (Mb)	0.475	1.483	1.408	5.221
N50 map length (Mb)	0.576	2.163	2.044	9.382
Total map length (Mb)	1986.13	2104.86	1343.46	1258.08

## Sheet: S4
Table S4. Statistics of Hi-C sequencing for C. dactylon
	Number
Total sequenced read pair	771257091
Read pair with ligation motif	604562215
Alignable read pair	513681351
Normal read pair	305106604
Chimeric read pair	208574747
unmapped read pair	8428609
Unique reads	440702655
Intra-fragment reads	8313182
Reads with Hi-C contacts	185009405
Reads with ligation motif	104273539
Inter-chromosomal contact reads	90281344
Intra-chromosomal contact reads	94728061
Short-range contact reads (<20 kb)	56921951
Long-range contact reads (>=20 kb)	37804502

## Sheet: S5
Table S5. BUSCO evaluation of the assembled genome and predicted genes
	Assembled genome		Predicted genes
	Number	Ratio	Number	Ratio
Complete BUSCOs	1323	0.9622	1324	0.9629
Complete and single-copy BUSCOs	117	0.0851	52	0.0378
Complete and duplicated BUSCOs	1206	0.8771	1272	0.9251
Fragmented BUSCOs	2	0.0015	21	0.0153
Missing BUSCOs	50	0.0364	30	0.0218

## Sheet: S6
Table S6. COG functional annotation of the predicted proteins in C. dactylon
Protein ID	Portein Name	Functional category	Protein Function
Cd1A1G000010.1	Protein kinase domain	T	Signal transduction mechanisms
Cd1A1G000010.2	Protein kinase domain	T	Signal transduction mechanisms
Cd1A1G000020.1	Wall-associated receptor kinase	T	Signal transduction mechanisms
Cd1A1G000020.2	Wall-associated receptor kinase	T	Signal transduction mechanisms
Cd1A1G000020.3	Wall-associated receptor kinase	T	Signal transduction mechanisms
Cd1A1G000020.4	Wall-associated receptor kinase	T	Signal transduction mechanisms
Cd1A1G000020.5	Wall-associated receptor kinase	T	Signal transduction mechanisms
Cd1A1G000020.6	Wall-associated receptor kinase	T	Signal transduction mechanisms
Cd1A1G000030.1	Protein kinase domain	T	Signal transduction mechanisms
Cd1A1G000040.1	GcpE protein	I	Lipid transport and metabolism
Cd1A1G000040.2	GcpE protein	I	Lipid transport and metabolism
Cd1A1G000040.3	GcpE protein	I	Lipid transport and metabolism
Cd1A1G000050.1	Nuclear pore protein 84 / 107	UY	Intracellular trafficking, secretion, and vesicular transport ;Nuclear structure
Cd1A1G000050.2	Nuclear pore protein 84 / 107	UY	Intracellular trafficking, secretion, and vesicular transport ;Nuclear structure
Cd1A1G000050.3	Nuclear pore protein 84 / 107	UY	Intracellular trafficking, secretion, and vesicular transport ;Nuclear structure
Cd1A1G000050.4	Nuclear pore protein 84 / 107	UY	Intracellular trafficking, secretion, and vesicular transport ;Nuclear structure
Cd1A1G000060.1	glycerol-3-phosphate acyltransferase	I	Lipid transport and metabolism
Cd1A1G000070.1	serine threonine-protein kinase ctr1	T	Signal transduction mechanisms
Cd1A1G000070.2	serine threonine-protein kinase ctr1	T	Signal transduction mechanisms
Cd1A1G000070.3	serine threonine-protein kinase ctr1	T	Signal transduction mechanisms
Cd1A1G000080.1	Pectinesterase	G	Carbohydrate transport and metabolism
Cd1A1G000080.2	Pectinesterase	G	Carbohydrate transport and metabolism
Cd1A1G000090.1	POPLD (NUC188) domain	A	RNA processing and modification
Cd1A1G000090.2	POPLD (NUC188) domain	A	RNA processing and modification
Cd1A1G000090.3	POPLD (NUC188) domain	A	RNA processing and modification
Cd1A1G000090.4	POPLD (NUC188) domain	A	RNA processing and modification
Cd1A1G000090.5	POPLD (NUC188) domain	A	RNA processing and modification
Cd1A1G000090.6	POPLD (NUC188) domain	A	RNA processing and modification
Cd1A1G000090.7	POPLD (NUC188) domain	A	RNA processing and modification
Cd1A1G000100.1	Plant invertase/pectin methylesterase inhibitor	S	Function unknown
Cd1A1G000140.1	disease resistance	T	Signal transduction mechanisms
Cd1A1G000140.2	disease resistance protein	T	Signal transduction mechanisms
Cd1A1G000140.3	ubiquitin protein ligase activity	O	Posttranslational modification, protein turnover, chaperones
Cd1A1G000150.2	WPP domain-interacting protein	S	Function unknown
Cd1A1G000170.1	DNA-dependent RNA polymerase catalyzes the transcription of DNA into RNA using the four ribonucleoside triphosphates as substrates	K	Transcription
Cd1A1G000170.2	DNA-dependent RNA polymerase catalyzes the transcription of DNA into RNA using the four ribonucleoside triphosphates as substrates	K	Transcription
Cd1A1G000170.3	DNA-dependent RNA polymerase catalyzes the transcription of DNA into RNA using the four ribonucleoside triphosphates as substrates	K	Transcription
Cd1A1G000170.4	DNA-dependent RNA polymerase catalyzes the transcription of DNA into RNA using the four ribonucleoside triphosphates as substrates	K	Transcription
Cd1A1G000170.5	DNA-dependent RNA polymerase catalyzes the transcription of DNA into RNA using the four ribonucleoside triphosphates as substrates	K	Transcription
Cd1A1G000170.6	DNA-dependent RNA polymerase catalyzes the transcription of DNA into RNA using the four ribonucleoside triphosphates as substrates	K	Transcription
Cd1A1G000180.1	Belongs to the glycosyl hydrolase 1 family	G	Carbohydrate transport and metabolism
Cd1A1G000190.1	Belongs to the sulfotransferase 1 family	S	Function unknown
Cd1A1G000200.1	Domain of unknown function (DUF4149)	S	Function unknown
Cd1A1G000200.2	Domain of unknown function (DUF4149)	S	Function unknown
Cd1A1G000210.1	Protein of unknown function (DUF1645)	S	Function unknown
Cd1A1G000220.1	Belongs to the helicase family. RecQ subfamily	L	Replication, recombination and repair
Cd1A1G000230.1	Protein kinase domain	T	Signal transduction mechanisms
Cd1A1G000230.2	Protein kinase domain	T	Signal transduction mechanisms
Cd1A1G000230.3	Protein kinase domain	T	Signal transduction mechanisms
Cd1A1G000240.1	Raffinose synthase or seed imbibition protein Sip1	S	Function unknown
Cd1A1G000250.1	Protein of unknown function, DUF594	S	Function unknown
Cd1A1G000260.1	Belongs to the TRAFAC class myosin-kinesin ATPase superfamily. Kinesin family	Z	Cytoskeleton
Cd1A1G000260.2	Belongs to the TRAFAC class myosin-kinesin ATPase superfamily. Kinesin family	Z	Cytoskeleton
Cd1A1G000260.3	Belongs to the TRAFAC class myosin-kinesin ATPase superfamily. Kinesin family	Z	Cytoskeleton
Cd1A1G000260.4	Belongs to the TRAFAC class myosin-kinesin ATPase superfamily. Kinesin family	Z	Cytoskeleton
Cd1A1G000270.1	Protein kinase domain	T	Signal transduction mechanisms
Cd1A1G000270.2	Protein kinase domain	T	Signal transduction mechanisms
Cd1A1G000270.3	Protein kinase domain	T	Signal transduction mechanisms
Cd1A1G000280.1	BAH domain	K	Transcription
Cd1A1G000280.2	BAH domain	K	Transcription
Cd1A1G000280.3	BAH domain	K	Transcription
Cd1A1G000280.4	BAH domain	K	Transcription
Cd1A1G000290.1	Prenyltransferase and squalene oxidase repeat	I	Lipid transport and metabolism
Cd1A1G000330.1	Speckle-type POZ protein-like protein	D	Cell cycle control, cell division, chromosome partitioning
Cd1A1G000370.1	Belongs to the peptidase C1 family	O	Posttranslational modification, protein turnover, chaperones
Cd1A1G000380.1	Protein tyrosine kinase	T	Signal transduction mechanisms
Cd1A1G000380.2	Protein tyrosine kinase	T	Signal transduction mechanisms
Cd1A1G000380.3	Protein tyrosine kinase	T	Signal transduction mechanisms
Cd1A1G000390.1	G-type lectin S-receptor-like serine threonine-protein kinase	T	Signal transduction mechanisms
Cd1A1G000390.2	Legume lectin domain	KLT	Transcription ;Replication, recombination and repair ;Signal transduction mechanisms
Cd1A1G000400.1	BAH domain	K	Transcription
Cd1A1G000400.2	BAH domain	K	Transcription
Cd1A1G000400.3	BAH domain	K	Transcription
Cd1A1G000400.4	BAH domain	K	Transcription
Cd1A1G000400.5	BAH domain	K	Transcription
Cd1A1G000400.6	BAH domain	K	Transcription
Cd1A1G000400.7	BAH domain	K	Transcription
Cd1A1G000410.1	AAA-type ATPase family protein	O	Posttranslational modification, protein turnover, chaperones
Cd1A1G000410.2	AAA-type ATPase family protein	O	Posttranslational modification, protein turnover, chaperones
Cd1A1G000410.3	AAA-type ATPase family protein	O	Posttranslational modification, protein turnover, chaperones
Cd1A1G000410.4	AAA-type ATPase family protein	O	Posttranslational modification, protein turnover, chaperones
Cd1A1G000410.5	AAA-type ATPase family protein	O	Posttranslational modification, protein turnover, chaperones
Cd1A1G000410.6	AAA-type ATPase family protein	O	Posttranslational modification, protein turnover, chaperones
Cd1A1G000420.1	Protein of unknown function, DUF573	S	Function unknown
Cd1A1G000430.1	GDP-fucose protein O-fucosyltransferase	G	Carbohydrate transport and metabolism
Cd1A1G000430.2	GDP-fucose protein O-fucosyltransferase	G	Carbohydrate transport and metabolism
Cd1A1G000430.3	GDP-fucose protein O-fucosyltransferase	G	Carbohydrate transport and metabolism
Cd1A1G000430.4	GDP-fucose protein O-fucosyltransferase	G	Carbohydrate transport and metabolism
Cd1A1G000430.5	GDP-fucose protein O-fucosyltransferase	G	Carbohydrate transport and metabolism
Cd1A1G000430.6	GDP-fucose protein O-fucosyltransferase	G	Carbohydrate transport and metabolism
Cd1A1G000430.7	GDP-fucose protein O-fucosyltransferase	G	Carbohydrate transport and metabolism
Cd1A1G000430.8	GDP-fucose protein O-fucosyltransferase	G	Carbohydrate transport and metabolism
Cd1A1G000450.1	Auxilin-related protein	S	Function unknown
Cd1A1G000450.2	Auxilin-related protein	S	Function unknown
Cd1A1G000470.1	Plant organelle RNA recognition domain	S	Function unknown
Cd1A1G000480.1	helix loop helix domain	K	Transcription
Cd1A1G000480.2	helix loop helix domain	K	Transcription
Cd1A1G000490.1	Belongs to the small GTPase superfamily. Arf family	U	Intracellular trafficking, secretion, and vesicular transport
Cd1A1G000490.2	Belongs to the small GTPase superfamily. Arf family	U	Intracellular trafficking, secretion, and vesicular transport
Cd1A1G000510.1	helix loop helix domain	K	Transcription
Cd1A1G000510.2	helix loop helix domain	K	Transcription
Cd1A1G000520.1	Helix-loop-helix DNA-binding domain	K	Transcription
Cd1A1G000520.2	Helix-loop-helix DNA-binding domain	K	Transcription
Cd1A1G000530.1	Belongs to the pyruvate kinase family	G	Carbohydrate transport and metabolism
Cd1A1G000530.2	Belongs to the pyruvate kinase family	G	Carbohydrate transport and metabolism
Cd1A1G000540.1	Translationally controlled tumour protein	DZ	Cell cycle control, cell division, chromosome partitioning ;Cytoskeleton
Cd1A1G000550.1	disease resistance protein	T	Signal transduction mechanisms
Cd1A1G000550.2	disease resistance protein	T	Signal transduction mechanisms
Cd1A1G000560.1	von Willebrand factor type A domain	S	Function unknown
Cd1A1G000560.2	von Willebrand factor type A domain	S	Function unknown
Cd1A1G000560.3	von Willebrand factor type A domain	S	Function unknown
Cd1A1G000580.1	Anaphase-promoting complex subunit 4 WD40 domain	S	Function unknown
Cd1A1G000580.2	Anaphase-promoting complex subunit 4 WD40 domain	S	Function unknown
Cd1A1G000590.1	Belongs to the Ca(2 ) cation antiporter (CaCA) (TC 2.A.19) family	PT	Inorganic ion transport and metabolism ;Signal transduction mechanisms
Cd1A1G000590.2	Belongs to the Ca(2 ) cation antiporter (CaCA) (TC 2.A.19) family	PT	Inorganic ion transport and metabolism ;Signal transduction mechanisms
Cd1A1G000590.3	Belongs to the Ca(2 ) cation antiporter (CaCA) (TC 2.A.19) family	PT	Inorganic ion transport and metabolism ;Signal transduction mechanisms
Cd1A1G000600.1	Plays an essential role in chain termination during de novo fatty acid synthesis	I	Lipid transport and metabolism
Cd1A1G000600.2	Plays an essential role in chain termination during de novo fatty acid synthesis	I	Lipid transport and metabolism
Cd1A1G000600.3	Plays an essential role in chain termination during de novo fatty acid synthesis	I	Lipid transport and metabolism
Cd1A1G000610.1	zinc-finger of the FCS-type, C2-C2	S	Function unknown
Cd1A1G000620.1	Leucine Rich repeat	S	Function unknown
Cd1A1G000620.2	Leucine Rich repeat	S	Function unknown
Cd1A1G000620.3	Leucine Rich repeat	S	Function unknown
Cd1A1G000620.4	Leucine-rich repeat - CC (cysteine-containing) subfamily	S	Function unknown
Cd1A1G000620.5	Leucine-rich repeat - CC (cysteine-containing) subfamily	S	Function unknown
Cd1A1G000620.6	Leucine Rich repeat	S	Function unknown
Cd1A1G000630.1	NB-ARC domain	T	Signal transduction mechanisms
Cd1A1G000640.1	Leucine Rich repeat	S	Function unknown
Cd1A1G000640.2	Leucine Rich repeat	S	Function unknown
Cd1A1G000640.3	Leucine-rich repeat - CC (cysteine-containing) subfamily	S	Function unknown
Cd1A1G000640.4	Leucine Rich repeat	S	Function unknown
Cd1A1G000640.5	Leucine-rich repeat - CC (cysteine-containing) subfamily	S	Function unknown
Cd1A1G000640.6	Leucine Rich repeat	S	Function unknown
Cd1A1G000650.1	Leucine-rich repeat - CC (cysteine-containing) subfamily	S	Function unknown
Cd1A1G000650.2	Leucine-rich repeat - CC (cysteine-containing) subfamily	S	Function unknown
Cd1A1G000650.3	Leucine-rich repeat - CC (cysteine-containing) subfamily	S	Function unknown
Cd1A1G000650.4	Leucine-rich repeat - CC (cysteine-containing) subfamily	S	Function unknown
Cd1A1G000650.5	Leucine-rich repeat - CC (cysteine-containing) subfamily	S	Function unknown
Cd1A1G000650.6	Leucine Rich repeat	S	Function unknown
Cd1A1G000660.1	Leucine-rich repeat - CC (cysteine-containing) subfamily	S	Function unknown
Cd1A1G000660.2	Leucine-rich repeat - CC (cysteine-containing) subfamily	S	Function unknown
Cd1A1G000660.3	Leucine-rich repeat - CC (cysteine-containing) subfamily	S	Function unknown
Cd1A1G000660.4	Leucine-rich repeat - CC (cysteine-containing) subfamily	S	Function unknown
Cd1A1G000660.5	Leucine Rich repeat	S	Function unknown
Cd1A1G000660.6	Leucine-rich repeat - CC (cysteine-containing) subfamily	S	Function unknown
Cd1A1G000660.7	Leucine-rich repeat - CC (cysteine-containing) subfamily	S	Function unknown
Cd1A1G000670.1	Protein of unknown function (DUF3615)	S	Function unknown
Cd1A1G000680.1	Belongs to the glycosyl hydrolase 28 family	G	Carbohydrate transport and metabolism
Cd1A1G000690.1	MADS	K	Transcription
Cd1A1G000690.2	MADS	K	Transcription
Cd1A1G000690.3	MADS	K	Transcription
Cd1A1G000710.1	Lipase (class 3)	G	Carbohydrate transport and metabolism
Cd1A1G000710.2	Lipase (class 3)	G	Carbohydrate transport and metabolism
Cd1A1G000710.3	Lipase (class 3)	G	Carbohydrate transport and metabolism
Cd1A1G000710.4	Lipase (class 3)	G	Carbohydrate transport and metabolism
Cd1A1G000720.1	ADP binding	T	Signal transduction mechanisms
Cd1A1G000730.1	ADP binding	T	Signal transduction mechanisms
Cd1A1G000740.1	Plant protein of unknown function	S	Function unknown
Cd1A1G000770.1	ADP binding	T	Signal transduction mechanisms
Cd1A1G000780.1	ADP binding	T	Signal transduction mechanisms
Cd1A1G000790.1	Enoyl-(Acyl carrier protein) reductase	Q	Secondary metabolites biosynthesis, transport and catabolism
Cd1A1G000790.2	Enoyl-(Acyl carrier protein) reductase	Q	Secondary metabolites biosynthesis, transport and catabolism
Cd1A1G000800.1	KR domain	Q	Secondary metabolites biosynthesis, transport and catabolism
Cd1A1G000800.2	Tropinone reductase homolog	Q	Secondary metabolites biosynthesis, transport and catabolism
Cd1A1G000810.1	Belongs to the Casparian strip membrane proteins (CASP) family	S	Function unknown
Cd1A1G000820.1	Belongs to the Casparian strip membrane proteins (CASP) family	S	Function unknown
Cd1A1G000830.1	Belongs to the Casparian strip membrane proteins (CASP) family	S	Function unknown
Cd1A1G000840.1	Protein of unknown function (DUF3615)	S	Function unknown
Cd1A1G000840.2	Protein of unknown function (DUF3615)	S	Function unknown
Cd1A1G000840.3	Protein of unknown function (DUF3615)	S	Function unknown
Cd1A1G000840.4	Protein of unknown function (DUF3615)	S	Function unknown
Cd1A1G000840.5	Protein of unknown function (DUF3615)	S	Function unknown
Cd1A1G000840.6	Protein of unknown function (DUF3615)	S	Function unknown
Cd1A1G000840.7	Protein of unknown function (DUF3615)	S	Function unknown
Cd1A1G000860.1	Protein of unknown function (DUF3615)	S	Function unknown
Cd1A1G000880.1	LURP-one-related	S	Function unknown
Cd1A1G000890.1	Enoyl-(Acyl carrier protein) reductase	Q	Secondary metabolites biosynthesis, transport and catabolism
Cd1A1G000890.2	Enoyl-(Acyl carrier protein) reductase	Q	Secondary metabolites biosynthesis, transport and catabolism
Cd1A1G000900.1	Protein of unknown function (DUF3615)	S	Function unknown
Cd1A1G000910.1	Belongs to the TRAFAC class myosin-kinesin ATPase superfamily. Kinesin family	Z	Cytoskeleton
Cd1A1G000920.1	Belongs to the monovalent cation proton antiporter 1 (CPA1) transporter (TC 2.A.36) family	P	Inorganic ion transport and metabolism
Cd1A1G000920.2	Belongs to the monovalent cation proton antiporter 1 (CPA1) transporter (TC 2.A.36) family	P	Inorganic ion transport and metabolism
Cd1A1G000920.3	Belongs to the monovalent cation proton antiporter 1 (CPA1) transporter (TC 2.A.36) family	P	Inorganic ion transport and metabolism
Cd1A1G000920.4	Belongs to the monovalent cation proton antiporter 1 (CPA1) transporter (TC 2.A.36) family	P	Inorganic ion transport and metabolism
Cd1A1G000930.1	STAG domain	D	Cell cycle control, cell division, chromosome partitioning
Cd1A1G000930.10	STAG domain	D	Cell cycle control, cell division, chromosome partitioning
Cd1A1G000930.11	STAG domain	D	Cell cycle control, cell division, chromosome partitioning
Cd1A1G000930.12	STAG domain	D	Cell cycle control, cell division, chromosome partitioning
Cd1A1G000930.13	Homeodomain	K	Transcription
Cd1A1G000930.14	Homeodomain	K	Transcription
Cd1A1G000930.15	Homeodomain	K	Transcription
Cd1A1G000930.2	Homeodomain	K	Transcription
Cd1A1G000930.3	Homeodomain	K	Transcription
Cd1A1G000930.4	Homeodomain	K	Transcription
Cd1A1G000930.5	Homeodomain	K	Transcription
Cd1A1G000930.6	Homeodomain	K	Transcription
Cd1A1G000930.7	Homeodomain	K	Transcription
Cd1A1G000930.8	STAG domain	D	Cell cycle control, cell division, chromosome partitioning
Cd1A1G000930.9	STAG domain	D	Cell cycle control, cell division, chromosome partitioning
Cd1A1G000950.1	Dirigent proteins impart stereoselectivity on the phenoxy radical-coupling reaction, yielding optically active lignans from two molecules of coniferyl alcohol in the biosynthesis of lignans, flavonolignans, and alkaloids and thus plays a central role in plant secondary metabolism	S	Function unknown
Cd1A1G000960.1	Dirigent proteins impart stereoselectivity on the phenoxy radical-coupling reaction, yielding optically active lignans from two molecules of coniferyl alcohol in the biosynthesis of lignans, flavonolignans, and alkaloids and thus plays a central role in plant secondary metabolism	S	Function unknown
Cd1A1G000970.1	Aldo/keto reductase family	C	Energy production and conversion
Cd1A1G000970.2	Aldo/keto reductase family	C	Energy production and conversion
Cd1A1G000970.3	Aldo/keto reductase family	C	Energy production and conversion
Cd1A1G000980.1	Aminotransferase class I and II	E	Amino acid transport and metabolism
Cd1A1G000980.2	Aminotransferase class I and II	E	Amino acid transport and metabolism
Cd1A1G001010.1	belongs to the protein kinase superfamily	T	Signal transduction mechanisms
Cd1A1G001010.2	belongs to the protein kinase superfamily	T	Signal transduction mechanisms
Cd1A1G001030.1	Belongs to the heat shock protein 70 family	O	Posttranslational modification, protein turnover, chaperones
Cd1A1G001030.2	Belongs to the heat shock protein 70 family	O	Posttranslational modification, protein turnover, chaperones
Cd1A1G001040.1	GcpE protein	I	Lipid transport and metabolism
Cd1A1G001040.2	GcpE protein	I	Lipid transport and metabolism
Cd1A1G001040.3	GcpE protein	I	Lipid transport and metabolism
Cd1A1G001050.1	Nuclear pore protein 84 / 107	UY	Intracellular trafficking, secretion, and vesicular transport ;Nuclear structure
Cd1A1G001060.1	Leucine-rich repeats, outliers	S	Function unknown
Cd1A1G001060.2	Leucine-rich repeats, outliers	S	Function unknown
Cd1A1G001070.1	NB-ARC domain	T	Signal transduction mechanisms
Cd1A1G001080.1	Protein of unknown function, DUF594	S	Function unknown
Cd1A1G001090.1	Folate-sensitive fragile site protein Fra10Ac1	S	Function unknown
Cd1A1G001100.1	Armadillo repeat-containing protein	S	Function unknown
Cd1A1G001100.2	Armadillo repeat-containing protein	S	Function unknown
Cd1A1G001100.3	Armadillo repeat-containing protein	S	Function unknown
Cd1A1G001100.4	Armadillo repeat-containing protein	S	Function unknown
Cd1A1G001200.1	ribonuclease H protein At1g65750	S	Function unknown
Cd1A1G001210.1	Ribosome associated membrane protein RAMP4	U	Intracellular trafficking, secretion, and vesicular transport
Cd1A1G001210.2	Ribosome associated membrane protein RAMP4	U	Intracellular trafficking, secretion, and vesicular transport
Cd1A1G001220.1	Coiled-coil region of Oberon	S	Function unknown
Cd1A1G001230.1	SAM domain (Sterile alpha motif)	S	Function unknown
Cd1A1G001240.1	RNA recognition motif. (a.k.a. RRM, RBD, or RNP domain)	A	RNA processing and modification
Cd1A1G001250.1	Acyltransferase C-terminus	I	Lipid transport and metabolism
Cd1A1G001260.1	KH-domain-like of EngA bacterial GTPase enzymes, C-terminal	J	Translation, ribosomal structure and biogenesis
Cd1A1G001260.2	KH-domain-like of EngA bacterial GTPase enzymes, C-terminal	J	Translation, ribosomal structure and biogenesis
Cd1A1G001260.3	KH-domain-like of EngA bacterial GTPase enzymes, C-terminal	J	Translation, ribosomal structure and biogenesis
Cd1A1G001260.4	KH-domain-like of EngA bacterial GTPase enzymes, C-terminal	J	Translation, ribosomal structure and biogenesis
Cd1A1G001260.5	KH-domain-like of EngA bacterial GTPase enzymes, C-terminal	J	Translation, ribosomal structure and biogenesis
Cd1A1G001290.1	Helicase	D	Cell cycle control, cell division, chromosome partitioning
Cd1A1G001300.1	Elongation factor 2	J	Translation, ribosomal structure and biogenesis
Cd1A1G001300.2	Elongation factor 2	J	Translation, ribosomal structure and biogenesis
Cd1A1G001310.1	Belongs to the peptidase C1 family	O	Posttranslational modification, protein turnover, chaperones
Cd1A1G001310.2	Belongs to the peptidase C1 family	O	Posttranslational modification, protein turnover, chaperones
Cd1A1G001320.1	Belongs to the major facilitator superfamily. Sugar transporter (TC 2.A.1.1) family	U	Intracellular trafficking, secretion, and vesicular transport
Cd1A1G001340.1	Belongs to the major facilitator superfamily. Sugar transporter (TC 2.A.1.1) family	U	Intracellular trafficking, secretion, and vesicular transport
Cd1A1G001340.2	Belongs to the major facilitator superfamily. Sugar transporter (TC 2.A.1.1) family	U	Intracellular trafficking, secretion, and vesicular transport
Cd1A1G001340.3	Belongs to the major facilitator superfamily. Sugar transporter (TC 2.A.1.1) family	P	Inorganic ion transport and metabolism
Cd1A1G001350.1	Belongs to the major facilitator superfamily. Sugar transporter (TC 2.A.1.1) family	U	Intracellular trafficking, secretion, and vesicular transport
Cd1A1G001350.2	Belongs to the major facilitator superfamily. Sugar transporter (TC 2.A.1.1) family	U	Intracellular trafficking, secretion, and vesicular transport
Cd1A1G001360.1	Belongs to the major facilitator superfamily. Sugar transporter (TC 2.A.1.1) family	P	Inorganic ion transport and metabolism
Cd1A1G001370.1	Belongs to the peptidase C1 family	O	Posttranslational modification, protein turnover, chaperones
Cd1A1G001380.1	Belongs to the major facilitator superfamily. Sugar transporter (TC 2.A.1.1) family	P	Inorganic ion transport and metabolism
Cd1A1G001390.1	Necessary for the splicing of pre-mRNA	A	RNA processing and modification
Cd1A1G001400.1	In Between Ring fingers	O	Posttranslational modification, protein turnover, chaperones
Cd1A1G001400.2	In Between Ring fingers	O	Posttranslational modification, protein turnover, chaperones
Cd1A1G001400.3	In Between Ring fingers	O	Posttranslational modification, protein turnover, chaperones
Cd1A1G001400.4	In Between Ring fingers	O	Posttranslational modification, protein turnover, chaperones
Cd1A1G001400.5	In Between Ring fingers	O	Posttranslational modification, protein turnover, chaperones
Cd1A1G001400.6	In Between Ring fingers	O	Posttranslational modification, protein turnover, chaperones
Cd1A1G001400.7	In Between Ring fingers	O	Posttranslational modification, protein turnover, chaperones
Cd1A1G001400.8	In Between Ring fingers	O	Posttranslational modification, protein turnover, chaperones
Cd1A1G001400.9	In Between Ring fingers	O	Posttranslational modification, protein turnover, chaperones
Cd1A1G001410.1	Catalyzes the synthesis of activated sulfate	F	Nucleotide transport and metabolism
Cd1A1G001410.2	Catalyzes the synthesis of activated sulfate	F	Nucleotide transport and metabolism
Cd1A1G001410.3	Catalyzes the synthesis of activated sulfate	F	Nucleotide transport and metabolism
Cd1A1G001410.4	Catalyzes the synthesis of activated sulfate	F	Nucleotide transport and metabolism
Cd1A1G001410.5	Catalyzes the synthesis of activated sulfate	F	Nucleotide transport and metabolism
Cd1A1G001420.1	ribosomal protein	J	Translation, ribosomal structure and biogenesis
Cd1A1G001460.1	NB-ARC domain	T	Signal transduction mechanisms
Cd1A1G001460.2	NB-ARC domain	T	Signal transduction mechanisms
Cd1A1G001470.1	haloacid dehalogenase-like hydrolase	E	Amino acid transport and metabolism
Cd1A1G001470.2	haloacid dehalogenase-like hydrolase	E	Amino acid transport and metabolism
Cd1A1G001470.3	haloacid dehalogenase-like hydrolase	E	Amino acid transport and metabolism
Cd1A1G001470.4	haloacid dehalogenase-like hydrolase	E	Amino acid transport and metabolism
Cd1A1G001480.1	SPIRAL1-like	S	Function unknown
Cd1A1G001490.1	Anaphase-promoting complex subunit 11 RING-H2 finger	O	Posttranslational modification, protein turnover, chaperones
Cd1A1G001490.2	Anaphase-promoting complex subunit 11 RING-H2 finger	O	Posttranslational modification, protein turnover, chaperones
Cd1A1G001500.1	disease resistance RPP13-like protein 1	T	Signal transduction mechanisms
Cd1A1G001520.1	Belongs to the major facilitator superfamily. Sugar transporter (TC 2.A.1.1) family	U	Intracellular trafficking, secretion, and vesicular transport
Cd1A1G001520.2	Belongs to the major facilitator superfamily. Sugar transporter (TC 2.A.1.1) family	U	Intracellular trafficking, secretion, and vesicular transport
Cd1A1G001530.1	Ribosomal protein S6	J	Translation, ribosomal structure and biogenesis
Cd1A1G001540.1	Plant lipid transfer protein / seed storage protein / trypsin-alpha amylase inhibitor domain family	S	Function unknown
Cd1A1G001550.1	RNA recognition motif. (a.k.a. RRM, RBD, or RNP domain)	A	RNA processing and modification
Cd1A1G001550.2	RNA recognition motif. (a.k.a. RRM, RBD, or RNP domain)	A	RNA processing and modification
Cd1A1G001550.3	RNA recognition motif. (a.k.a. RRM, RBD, or RNP domain)	A	RNA processing and modification
Cd1A1G001550.4	RNA recognition motif. (a.k.a. RRM, RBD, or RNP domain)	A	RNA processing and modification
Cd1A1G001550.5	RNA recognition motif. (a.k.a. RRM, RBD, or RNP domain)	A	RNA processing and modification
Cd1A1G001550.6	RNA recognition motif. (a.k.a. RRM, RBD, or RNP domain)	A	RNA processing and modification
Cd1A1G001560.1	Glycine-rich domain-containing protein-like	S	Function unknown
Cd1A1G001580.1	ADP binding	T	Signal transduction mechanisms
Cd1A1G001590.1	Protein of unknown function (DUF1313)	S	Function unknown
Cd1A1G001610.1	Protein tyrosine kinase	T	Signal transduction mechanisms
Cd1A1G001630.1	Wall-associated receptor kinase	T	Signal transduction mechanisms
Cd1A1G001630.2	Wall-associated receptor kinase	T	Signal transduction mechanisms
Cd1A1G001630.3	Wall-associated receptor kinase	T	Signal transduction mechanisms
Cd1A1G001640.1	Wall-associated receptor kinase	T	Signal transduction mechanisms
Cd1A1G001640.2	Wall-associated receptor kinase	T	Signal transduction mechanisms
Cd1A1G001650.1	Transferase family	S	Function unknown
Cd1A1G001660.1	RING-H2 zinc finger domain	O	Posttranslational modification, protein turnover, chaperones
Cd1A1G001670.1	WD40 repeats	U	Intracellular trafficking, secretion, and vesicular transport
Cd1A1G001680.1	lipolytic acyl hydrolase (LAH)	I	Lipid transport and metabolism
Cd1A1G001680.2	lipolytic acyl hydrolase (LAH)	I	Lipid transport and metabolism
Cd1A1G001680.3	lipolytic acyl hydrolase (LAH)	I	Lipid transport and metabolism
Cd1A1G001680.4	lipolytic acyl hydrolase (LAH)	I	Lipid transport and metabolism
Cd1A1G001680.5	lipolytic acyl hydrolase (LAH)	I	Lipid transport and metabolism
Cd1A1G001680.6	lipolytic acyl hydrolase (LAH)	I	Lipid transport and metabolism
Cd1A1G001680.7	lipolytic acyl hydrolase (LAH)	I	Lipid transport and metabolism
Cd1A1G001690.1	Cyclin-dependent kinase inhibitor	S	Function unknown
Cd1A1G001700.1	LNS2	IN	Lipid transport and metabolism ;Cell motility
Cd1A1G001700.2	LNS2	IN	Lipid transport and metabolism ;Cell motility
Cd1A1G001710.1	SSXT protein (N-terminal region)	K	Transcription
Cd1A1G001720.1	The proteasome is a multicatalytic proteinase complex which is characterized by its ability to cleave peptides with Arg, Phe, Tyr, Leu, and Glu adjacent to the leaving group at neutral or slightly basic pH	O	Posttranslational modification, protein turnover, chaperones
Cd1A1G001720.2	The proteasome is a multicatalytic proteinase complex which is characterized by its ability to cleave peptides with Arg, Phe, Tyr, Leu, and Glu adjacent to the leaving group at neutral or slightly basic pH	O	Posttranslational modification, protein turnover, chaperones
Cd1A1G001720.3	The proteasome is a multicatalytic proteinase complex which is characterized by its ability to cleave peptides with Arg, Phe, Tyr, Leu, and Glu adjacent to the leaving group at neutral or slightly basic pH	O	Posttranslational modification, protein turnover, chaperones
Cd1A1G001720.4	The proteasome is a multicatalytic proteinase complex which is characterized by its ability to cleave peptides with Arg, Phe, Tyr, Leu, and Glu adjacent to the leaving group at neutral or slightly basic pH	O	Posttranslational modification, protein turnover, chaperones
Cd1A1G001730.1	Component of the meiotic recombination pathway. Seems to play a role in mediating chromosome homology search, chromosome pairing and synapsis at early stages and probably chromosome crossing-over at later stages in meiosis. Probably is involved in the repair of meiotic double strand breaks (DBSs) and in homologous recombination	L	Replication, recombination and repair
Cd1A1G001800.1	NB-ARC domain	T	Signal transduction mechanisms
Cd1A1G001810.1	Glycosyl hydrolases family 18	M	Cell wall/membrane/envelope biogenesis
Cd1A1G001820.1	Belongs to the multicopper oxidase family	Q	Secondary metabolites biosynthesis, transport and catabolism
Cd1A1G001820.2	Belongs to the multicopper oxidase family	Q	Secondary metabolites biosynthesis, transport and catabolism
Cd1A1G001830.1	Belongs to the multicopper oxidase family	Q	Secondary metabolites biosynthesis, transport and catabolism
Cd1A1G001830.2	Belongs to the multicopper oxidase family	Q	Secondary metabolites biosynthesis, transport and catabolism
Cd1A1G001850.1	gag-polypeptide of LTR copia-type	S	Function unknown
Cd1A1G001870.1	Domain of unknown function (DUF4220)	S	Function unknown
Cd1A1G001880.1	Salt stress response/antifungal	T	Signal transduction mechanisms
Cd1A1G001890.1	Belongs to the mannose-6-phosphate isomerase type 1 family	G	Carbohydrate transport and metabolism
Cd1A1G001890.2	Belongs to the mannose-6-phosphate isomerase type 1 family	G	Carbohydrate transport and metabolism
Cd1A1G001890.3	Belongs to the mannose-6-phosphate isomerase type 1 family	G	Carbohydrate transport and metabolism
Cd1A1G001900.1	Protein of unknown function (DUF3675)	A	RNA processing and modification
Cd1A1G001900.2	Protein of unknown function (DUF3675)	A	RNA processing and modification
Cd1A1G001910.1	Protein kinase domain	T	Signal transduction mechanisms
Cd1A1G001910.2	Protein kinase domain	T	Signal transduction mechanisms
Cd1A1G001920.1	Domain of unknown function	S	Function unknown
Cd1A1G001930.1	DUF1719	S	Function unknown
Cd1A1G001940.1	Protein kinase domain	T	Signal transduction mechanisms
Cd1A1G001940.2	Protein kinase domain	T	Signal transduction mechanisms
Cd1A1G001950.1	Domain of unknown function	S	Function unknown
Cd1A1G001960.1	DUF1719	S	Function unknown
Cd1A1G001970.1	Protein of unknown function (DUF3675)	A	RNA processing and modification
Cd1A1G001970.2	Protein of unknown function (DUF3675)	A	RNA processing and modification
Cd1A1G001970.3	Protein of unknown function (DUF3675)	A	RNA processing and modification
Cd1A1G001970.4	Protein of unknown function (DUF3675)	A	RNA processing and modification
Cd1A1G001970.5	Protein of unknown function (DUF3675)	A	RNA processing and modification
Cd1A1G001980.1	Pentacotripeptide-repeat region of PRORP	S	Function unknown
Cd1A1G001990.1	Belongs to the UDP-glycosyltransferase family	CG	Energy production and conversion ;Carbohydrate transport and metabolism
Cd1A1G002000.1	Glyco_18	G	Carbohydrate transport and metabolism
Cd1A1G002010.1	DEAD/DEAH box helicase	A	RNA processing and modification
Cd1A1G002020.1	Phosphatidylethanolamine-binding protein	S	Function unknown
Cd1A1G002050.1	Phosphatidylethanolamine-binding protein	S	Function unknown
Cd1A1G002100.1	Polyamine oxidase	Q	Secondary metabolites biosynthesis, transport and catabolism
Cd1A1G002100.2	Polyamine oxidase	Q	Secondary metabolites biosynthesis, transport and catabolism
Cd1A1G002100.3	Polyamine oxidase	Q	Secondary metabolites biosynthesis, transport and catabolism
Cd1A1G002100.4	Polyamine oxidase	Q	Secondary metabolites biosynthesis, transport and catabolism
Cd1A1G002110.1	Belongs to the UDP-glycosyltransferase family	CG	Energy production and conversion ;Carbohydrate transport and metabolism
Cd1A1G002120.1	ribosomal protein	J	Translation, ribosomal structure and biogenesis
Cd1A1G002120.2	ribosomal protein	J	Translation, ribosomal structure and biogenesis
Cd1A1G002140.1	Domain of unknown function	L	Replication, recombination and repair
Cd1A1G002140.2	Domain of unknown function	L	Replication, recombination and repair
Cd1A1G002150.1	DNA recombination	L	Replication, recombination and repair
Cd1A1G002150.2	DNA recombination	L	Replication, recombination and repair
Cd1A1G002150.3	DNA recombination	L	Replication, recombination and repair
Cd1A1G002150.4	DNA recombination	L	Replication, recombination and repair
Cd1A1G002150.5	DNA recombination	L	Replication, recombination and repair
Cd1A1G002160.1	Belongs to the major facilitator superfamily. Sugar transporter (TC 2.A.1.1) family	U	Intracellular trafficking, secretion, and vesicular transport
Cd1A1G002160.2	Belongs to the major facilitator superfamily. Sugar transporter (TC 2.A.1.1) family	U	Intracellular trafficking, secretion, and vesicular transport
Cd1A1G002170.1	Belongs to the glycosyl hydrolase 17 family	G	Carbohydrate transport and metabolism
Cd1A1G002170.2	Belongs to the glycosyl hydrolase 17 family	G	Carbohydrate transport and metabolism
Cd1A1G002200.1	XS domain	S	Function unknown
Cd1A1G002210.1	Required for ribosome biogenesis. Part of a complex which catalyzes pseudouridylation of rRNA. This involves the isomerization of uridine such that the ribose is subsequently attached to C5, instead of the normal N1	J	Translation, ribosomal structure and biogenesis
Cd1A1G002210.2	Required for ribosome biogenesis. Part of a complex which catalyzes pseudouridylation of rRNA. This involves the isomerization of uridine such that the ribose is subsequently attached to C5, instead of the normal N1	J	Translation, ribosomal structure and biogenesis
Cd1A1G002210.3	Required for ribosome biogenesis. Part of a complex which catalyzes pseudouridylation of rRNA. This involves the isomerization of uridine such that the ribose is subsequently attached to C5, instead of the normal N1	J	Translation, ribosomal structure and biogenesis
Cd1A1G002210.4	Required for ribosome biogenesis. Part of a complex which catalyzes pseudouridylation of rRNA. This involves the isomerization of uridine such that the ribose is subsequently attached to C5, instead of the normal N1	J	Translation, ribosomal structure and biogenesis
Cd1A1G002220.1	Pumilio-family RNA binding repeat	J	Translation, ribosomal structure and biogenesis
Cd1A1G002220.2	Pumilio-family RNA binding repeat	J	Translation, ribosomal structure and biogenesis
Cd1A1G002240.1	Serpin (serine protease inhibitor)	V	Defense mechanisms
Cd1A1G002250.1	Belongs to the eukaryotic ribosomal protein eL38 family	J	Translation, ribosomal structure and biogenesis
Cd1A1G002250.2	PCRF	J	Translation, ribosomal structure and biogenesis
Cd1A1G002260.1	Subtilase family	O	Posttranslational modification, protein turnover, chaperones
Cd1A1G002260.2	Subtilase family	O	Posttranslational modification, protein turnover, chaperones
Cd1A1G002260.3	Subtilase family	O	Posttranslational modification, protein turnover, chaperones
Cd1A1G002270.1	DYW family of nucleic acid deaminases	S	Function unknown
Cd1A1G002280.1	PPR repeat family	S	Function unknown
Cd1A1G002280.2	PPR repeat family	S	Function unknown
Cd1A1G002290.1	ADP binding	S	Function unknown
Cd1A1G002300.1	PPR repeat family	S	Function unknown
Cd1A1G002300.2	PPR repeat family	S	Function unknown
Cd1A1G002320.1	receptor-like protein kinase	T	Signal transduction mechanisms
Cd1A1G002320.2	receptor-like protein kinase	T	Signal transduction mechanisms
Cd1A1G002330.1	GTP-binding protein that may be involved in cell development	S	Function unknown
Cd1A1G002330.2	GTP-binding protein that may be involved in cell development	S	Function unknown
Cd1A1G002330.3	GTP-binding protein that may be involved in cell development	S	Function unknown
Cd1A1G002330.4	GTP-binding protein that may be involved in cell development	S	Function unknown
Cd1A1G002340.1	RING-like zinc finger	O	Posttranslational modification, protein turnover, chaperones
Cd1A1G002350.1	ubiquitin-protein transferase activity	O	Posttranslational modification, protein turnover, chaperones
Cd1A1G002350.2	ubiquitin-protein transferase activity	O	Posttranslational modification, protein turnover, chaperones
Cd1A1G002360.1	Belongs to the peptidase A1 family	O	Posttranslational modification, protein turnover, chaperones
Cd1A1G002380.1	Epidermal growth factor-like domain.	S	Function unknown
Cd1A1G002390.1	Belongs to the BI1 family	T	Signal transduction mechanisms
Cd1A1G002400.1	SAD/SRA domain	K	Transcription
Cd1A1G002410.1	Ribosomal protein L4	J	Translation, ribosomal structure and biogenesis
Cd1A1G002410.2	Ribosomal protein L4	J	Translation, ribosomal structure and biogenesis
Cd1A1G002420.1	Belongs to the cytochrome P450 family	Q	Secondary metabolites biosynthesis, transport and catabolism
Cd1A1G002430.1	ETO1-like protein 1	S	Function unknown
Cd1A1G002440.1	disease resistance protein	T	Signal transduction mechanisms
Cd1A1G002450.1	Rab GDP-dissociation inhibitor activity	O	Posttranslational modification, protein turnover, chaperones
Cd1A1G002450.2	Rab GDP-dissociation inhibitor activity	O	Posttranslational modification, protein turnover, chaperones
Cd1A1G002450.3	Rab GDP-dissociation inhibitor activity	O	Posttranslational modification, protein turnover, chaperones
Cd1A1G002460.1	phosphatase 2C	T	Signal transduction mechanisms
Cd1A1G002460.2	phosphatase 2C	T	Signal transduction mechanisms
Cd1A1G002460.3	phosphatase 2C	T	Signal transduction mechanisms
Cd1A1G002470.1	histone deacetylase	S	Function unknown
Cd1A1G002470.2	histone deacetylase	S	Function unknown
Cd1A1G002470.3	histone deacetylase	S	Function unknown
Cd1A1G002470.4	histone deacetylase	S	Function unknown
Cd1A1G002490.1	Belongs to the small GTPase superfamily. Arf family	U	Intracellular trafficking, secretion, and vesicular transport
Cd1A1G002500.1	Domain of unknown function (DUF4033)	S	Function unknown
Cd1A1G002500.2	Domain of unknown function (DUF4033)	S	Function unknown
Cd1A1G002500.3	Domain of unknown function (DUF4033)	S	Function unknown
Cd1A1G002510.1	Pentatricopeptide repeat domain	S	Function unknown
Cd1A1G002520.1	Belongs to the peroxidase family. Classical plant (class III) peroxidase subfamily	Q	Secondary metabolites biosynthesis, transport and catabolism
Cd1A1G002530.1	FtsZ family, C-terminal domain	D	Cell cycle control, cell division, chromosome partitioning
Cd1A1G002540.1	DUF761-associated sequence motif	S	Function unknown
Cd1A1G002550.1	Histone 2A	B	Chromatin structure and dynamics
Cd1A1G002560.1	GDP-mannose 4,6 dehydratase	GM	Carbohydrate transport and metabolism ;Cell wall/membrane/envelope biogenesis
Cd1A1G002570.1	3-ketoacyl-CoA synthase	I	Lipid transport and metabolism
Cd1A1G002570.2	3-ketoacyl-CoA synthase	I	Lipid transport and metabolism
Cd1A1G002580.1	DJ-1/PfpI family	V	Defense mechanisms
Cd1A1G002590.1	Protein of unknown function (DUF295)	S	Function unknown
Cd1A1G002600.1	GTP-binding GTPase Middle Region	S	Function unknown
Cd1A1G002600.2	GTP-binding GTPase Middle Region	S	Function unknown
Cd1A1G002600.3	GTP-binding GTPase Middle Region	S	Function unknown
Cd1A1G002610.1	TRAM domain	T	Signal transduction mechanisms
Cd1A1G002620.1	Targeting protein for Xklp2 (TPX2)	S	Function unknown
Cd1A1G002650.1	Chloroplastic group IIA intron splicing facilitator CRS1, chloroplastic	L	Replication, recombination and repair
Cd1A1G002660.1	Belongs to the glycosyltransferase 8 family	G	Carbohydrate transport and metabolism
Cd1A1G002660.2	Belongs to the glycosyltransferase 8 family	G	Carbohydrate transport and metabolism
Cd1A1G002660.3	Belongs to the glycosyltransferase 8 family	G	Carbohydrate transport and metabolism
Cd1A1G002660.4	Belongs to the glycosyltransferase 8 family	G	Carbohydrate transport and metabolism
Cd1A1G002670.1	Barwin family	S	Function unknown
Cd1A1G002680.1	Barwin family	S	Function unknown
Cd1A1G002690.1	Barwin family	S	Function unknown
Cd1A1G002690.2	Barwin family	S	Function unknown
Cd1A1G002690.3	Barwin family	S	Function unknown
Cd1A1G002700.1	Barwin family	S	Function unknown
Cd1A1G002710.1	Barwin family	S	Function unknown
Cd1A1G002720.1	domain in transcription factors and synapse-associated proteins	S	Function unknown
Cd1A1G002720.2	domain in transcription factors and synapse-associated proteins	S	Function unknown
Cd1A1G002730.1	LysM domain	T	Signal transduction mechanisms
Cd1A1G002740.1	Belongs to the peptidase C19 family	O	Posttranslational modification, protein turnover, chaperones
Cd1A1G002750.1	domain in transcription factors and synapse-associated proteins	S	Function unknown
Cd1A1G002760.1	LysM domain	T	Signal transduction mechanisms
Cd1A1G002780.1	Protein kinase domain	T	Signal transduction mechanisms
Cd1A1G002780.2	Protein kinase domain	T	Signal transduction mechanisms
Cd1A1G002800.1	Protein of unknown function (DUF724)	S	Function unknown
Cd1A1G002810.1	Cytochrome P450	Q	Secondary metabolites biosynthesis, transport and catabolism
Cd1A1G002820.1	Cytochrome P450	Q	Secondary metabolites biosynthesis, transport and catabolism
Cd1A1G002830.1	Aminotransferase class I and II	E	Amino acid transport and metabolism
Cd1A1G002830.2	Aminotransferase class I and II	E	Amino acid transport and metabolism
Cd1A1G002840.1	QLQ	K	Transcription
Cd1A1G002840.2	QLQ	K	Transcription
Cd1A1G002850.1	Belongs to the yippee family	S	Function unknown
Cd1A1G002860.1	Sec-independent protein translocase protein	S	Function unknown
Cd1A1G002860.2	Sec-independent protein translocase protein	S	Function unknown
Cd1A1G002870.1	Family of unknown function (DUF5323)	J	Translation, ribosomal structure and biogenesis
Cd1A1G002880.1	disease resistance protein	T	Signal transduction mechanisms
Cd1A1G002880.2	disease resistance protein	T	Signal transduction mechanisms
Cd1A1G002890.1	phospholipase	O	Posttranslational modification, protein turnover, chaperones
Cd1A1G002900.1	Belongs to the 14-3-3 family	O	Posttranslational modification, protein turnover, chaperones
Cd1A1G002910.1	Motif C-terminal to PAS motifs (likely to contribute to PAS structural domain)	T	Signal transduction mechanisms
Cd1A1G002940.1	Salt stress response/antifungal	S	Function unknown
Cd1A1G002970.1	Calcineurin-like phosphoesterase	O	Posttranslational modification, protein turnover, chaperones
Cd1A1G002970.2	Calcineurin-like phosphoesterase	O	Posttranslational modification, protein turnover, chaperones
Cd1A1G002980.1	Calcineurin-like phosphoesterase	O	Posttranslational modification, protein turnover, chaperones
Cd1A1G002980.2	Purple acid phosphatase	G	Carbohydrate transport and metabolism
Cd1A1G003000.1	K homology RNA-binding domain	A	RNA processing and modification
Cd1A1G003020.1	Flavinator of succinate dehydrogenase	S	Function unknown
Cd1A1G003020.2	Flavinator of succinate dehydrogenase	S	Function unknown
Cd1A1G003030.1	Protein of unknown function (DUF3754)	S	Function unknown
Cd1A1G003030.2	Protein of unknown function (DUF3754)	S	Function unknown
Cd1A1G003030.3	Protein of unknown function (DUF3754)	S	Function unknown
Cd1A1G003040.1	Belongs to the TRAFAC class myosin-kinesin ATPase superfamily. Kinesin family	Z	Cytoskeleton
Cd1A1G003080.1	lipolytic acyl hydrolase (LAH)	I	Lipid transport and metabolism
Cd1A1G003080.2	lipolytic acyl hydrolase (LAH)	I	Lipid transport and metabolism
Cd1A1G003090.1	Lung seven transmembrane receptor	S	Function unknown
Cd1A1G003100.1	ABC transporter E family member 2	A	RNA processing and modification
Cd1A1G003100.2	ABC transporter E family member 2	A	RNA processing and modification
Cd1A1G003100.3	ABC transporter E family member 2	A	RNA processing and modification
Cd1A1G003110.1	Belongs to the AAA ATPase family	O	Posttranslational modification, protein turnover, chaperones
Cd1A1G003110.2	Belongs to the AAA ATPase family	O	Posttranslational modification, protein turnover, chaperones
Cd1A1G003110.3	Belongs to the AAA ATPase family	O	Posttranslational modification, protein turnover, chaperones
Cd1A1G003120.1	galactosyl transferase GMA12/MNN10 family	GM	Carbohydrate transport and metabolism ;Cell wall/membrane/envelope biogenesis
Cd1A1G003130.1	Centromere/kinetochore Zw10	D	Cell cycle control, cell division, chromosome partitioning
Cd1A1G003130.2	Centromere/kinetochore Zw10	D	Cell cycle control, cell division, chromosome partitioning
Cd1A1G003130.3	Centromere/kinetochore Zw10	D	Cell cycle control, cell division, chromosome partitioning
Cd1A1G003130.4	Centromere/kinetochore Zw10	D	Cell cycle control, cell division, chromosome partitioning
Cd1A1G003140.1	Allows the formation of correctly charged Gln-tRNA(Gln) through the transamidation of misacylated Glu-tRNA(Gln) in chloroplasts and mitochondria. The reaction takes place in the presence of glutamine and ATP through an activated gamma-phospho- Glu-tRNA(Gln)	J	Translation, ribosomal structure and biogenesis
Cd1A1G003150.1	Histone-like transcription factor (CBF/NF-Y) and archaeal histone	K	Transcription
Cd1A1G003150.2	Histone-like transcription factor (CBF/NF-Y) and archaeal histone	K	Transcription
Cd1A1G003160.1	Histone chaperone domain CHZ	S	Function unknown
Cd1A1G003160.2	Histone chaperone domain CHZ	S	Function unknown
Cd1A1G003160.3	Histone chaperone domain CHZ	S	Function unknown
Cd1A1G003160.4	Histone chaperone domain CHZ	S	Function unknown
Cd1A1G003180.1	Protein AUXIN RESPONSE	S	Function unknown
Cd1A1G003180.2	Protein AUXIN RESPONSE	S	Function unknown
Cd1A1G003190.1	protein At3g49140-like isoform X1	S	Function unknown
Cd1A1G003190.2	protein At3g49140-like isoform X1	S	Function unknown
Cd1A1G003190.3	protein At3g49140-like isoform X1	S	Function unknown
Cd1A1G003190.4	protein At3g49140-like isoform X1	S	Function unknown
Cd1A1G003190.5	protein At3g49140-like isoform X1	S	Function unknown
Cd1A1G003200.1	nuclear localization sequence binding	UY	Intracellular trafficking, secretion, and vesicular transport ;Nuclear structure
Cd1A1G003200.2	Exportin 1-like protein	UY	Intracellular trafficking, secretion, and vesicular transport ;Nuclear structure
Cd1A1G003200.3	Exportin 1-like protein	UY	Intracellular trafficking, secretion, and vesicular transport ;Nuclear structure
Cd1A1G003200.4	Exportin 1-like protein	UY	Intracellular trafficking, secretion, and vesicular transport ;Nuclear structure
Cd1A1G003210.1	RNA polymerase II transcription factor B subunit	KL	Transcription ;Replication, recombination and repair
Cd1A1G003210.2	RNA polymerase II transcription factor B subunit	KL	Transcription ;Replication, recombination and repair
Cd1A1G003210.3	RNA polymerase II transcription factor B subunit	KL	Transcription ;Replication, recombination and repair
Cd1A1G003210.4	RNA polymerase II transcription factor B subunit	KL	Transcription ;Replication, recombination and repair
Cd1A1G003210.5	RNA polymerase II transcription factor B subunit	KL	Transcription ;Replication, recombination and repair
Cd1A1G003220.1	transposition, RNA-mediated	AT	RNA processing and modification ;Signal transduction mechanisms
Cd1A1G003220.10	transposition, RNA-mediated	AT	RNA processing and modification ;Signal transduction mechanisms
Cd1A1G003220.11	transposition, RNA-mediated	AT	RNA processing and modification ;Signal transduction mechanisms
Cd1A1G003220.12	transposition, RNA-mediated	AT	RNA processing and modification ;Signal transduction mechanisms
Cd1A1G003220.13	transposition, RNA-mediated	AT	RNA processing and modification ;Signal transduction mechanisms
Cd1A1G003220.14	transposition, RNA-mediated	AT	RNA processing and modification ;Signal transduction mechanisms
Cd1A1G003220.15	transposition, RNA-mediated	AT	RNA processing and modification ;Signal transduction mechanisms
Cd1A1G003220.16	transposition, RNA-mediated	AT	RNA processing and modification ;Signal transduction mechanisms
Cd1A1G003220.17	transposition, RNA-mediated	AT	RNA processing and modification ;Signal transduction mechanisms
Cd1A1G003220.2	transposition, RNA-mediated	AT	RNA processing and modification ;Signal transduction mechanisms
Cd1A1G003220.3	transposition, RNA-mediated	AT	RNA processing and modification ;Signal transduction mechanisms
Cd1A1G003220.4	transposition, RNA-mediated	AT	RNA processing and modification ;Signal transduction mechanisms
Cd1A1G003220.5	transposition, RNA-mediated	AT	RNA processing and modification ;Signal transduction mechanisms
Cd1A1G003220.6	transposition, RNA-mediated	AT	RNA processing and modification ;Signal transduction mechanisms
Cd1A1G003220.7	transposition, RNA-mediated	AT	RNA processing and modification ;Signal transduction mechanisms
Cd1A1G003220.8	transposition, RNA-mediated	AT	RNA processing and modification ;Signal transduction mechanisms
Cd1A1G003220.9	transposition, RNA-mediated	AT	RNA processing and modification ;Signal transduction mechanisms
Cd1A1G003230.1	Protein of unknown function (DUF1624)	S	Function unknown
Cd1A1G003230.2	Protein of unknown function (DUF1624)	S	Function unknown
Cd1A1G003240.1	Belongs to the UDP-glycosyltransferase family	CG	Energy production and conversion ;Carbohydrate transport and metabolism
Cd1A1G003250.1	Alpha mannosidase, middle domain	G	Carbohydrate transport and metabolism
Cd1A1G003250.2	Alpha mannosidase, middle domain	G	Carbohydrate transport and metabolism
Cd1A1G003250.3	Alpha mannosidase, middle domain	G	Carbohydrate transport and metabolism
Cd1A1G003250.4	Alpha mannosidase, middle domain	G	Carbohydrate transport and metabolism
Cd1A1G003270.1	source UniProtKB	L	Replication, recombination and repair
Cd1A1G003290.1	Belongs to the cytochrome P450 family	Q	Secondary metabolites biosynthesis, transport and catabolism
Cd1A1G003290.2	Belongs to the cytochrome P450 family	Q	Secondary metabolites biosynthesis, transport and catabolism
Cd1A1G003300.1	CpeT/CpcT family (DUF1001)	S	Function unknown
Cd1A1G003310.1	Auxin response factors (ARFs) are transcriptional factors that bind specifically to the DNA sequence 5'-TGTCTC-3' found in the auxin-responsive promoter elements (AuxREs)	K	Transcription
Cd1A1G003310.2	Auxin response factors (ARFs) are transcriptional factors that bind specifically to the DNA sequence 5'-TGTCTC-3' found in the auxin-responsive promoter elements (AuxREs)	K	Transcription
Cd1A1G003310.3	Auxin response factors (ARFs) are transcriptional factors that bind specifically to the DNA sequence 5'-TGTCTC-3' found in the auxin-responsive promoter elements (AuxREs)	K	Transcription
Cd1A1G003310.4	Auxin response factors (ARFs) are transcriptional factors that bind specifically to the DNA sequence 5'-TGTCTC-3' found in the auxin-responsive promoter elements (AuxREs)	K	Transcription
Cd1A1G003310.5	Auxin response factors (ARFs) are transcriptional factors that bind specifically to the DNA sequence 5'-TGTCTC-3' found in the auxin-responsive promoter elements (AuxREs)	K	Transcription
Cd1A1G003310.6	Auxin response factors (ARFs) are transcriptional factors that bind specifically to the DNA sequence 5'-TGTCTC-3' found in the auxin-responsive promoter elements (AuxREs)	K	Transcription
Cd1A1G003310.7	Auxin response factors (ARFs) are transcriptional factors that bind specifically to the DNA sequence 5'-TGTCTC-3' found in the auxin-responsive promoter elements (AuxREs)	K	Transcription
Cd1A1G003320.1	Helix-loop-helix DNA-binding domain	K	Transcription
Cd1A1G003330.1	Plant invertase/pectin methylesterase inhibitor	S	Function unknown
Cd1A1G003340.1	Belongs to the Casparian strip membrane proteins (CASP) family	S	Function unknown
Cd1A1G003350.1	Belongs to the Casparian strip membrane proteins (CASP) family	S	Function unknown
Cd1A1G003360.1	Transferase family	S	Function unknown
Cd1A1G003370.1	Belongs to the iron ascorbate-dependent oxidoreductase family	Q	Secondary metabolites biosynthesis, transport and catabolism
Cd1A1G003380.1	Belongs to the iron ascorbate-dependent oxidoreductase family	Q	Secondary metabolites biosynthesis, transport and catabolism
Cd1A1G003390.1	Belongs to the iron ascorbate-dependent oxidoreductase family	Q	Secondary metabolites biosynthesis, transport and catabolism
Cd1A1G003400.1	Belongs to the iron ascorbate-dependent oxidoreductase family	Q	Secondary metabolites biosynthesis, transport and catabolism
Cd1A1G003440.1	source UniProtKB	S	Function unknown
Cd1A1G003460.1	DnaJ molecular chaperone homology domain	O	Posttranslational modification, protein turnover, chaperones
Cd1A1G003470.1	Permease family	S	Function unknown
Cd1A1G003480.1	NB-ARC domain	T	Signal transduction mechanisms
Cd1A1G003480.2	NB-ARC domain	T	Signal transduction mechanisms
Cd1A1G003490.1	Belongs to the sulfotransferase 1 family	S	Function unknown
Cd1A1G003490.2	Belongs to the sulfotransferase 1 family	S	Function unknown
Cd1A1G003490.3	Enoyl-(Acyl carrier protein) reductase	Q	Secondary metabolites biosynthesis, transport and catabolism
Cd1A1G003520.1	Belongs to the peptidase S10 family	O	Posttranslational modification, protein turnover, chaperones
Cd1A1G003520.2	Belongs to the peptidase S10 family	O	Posttranslational modification, protein turnover, chaperones
Cd1A1G003530.1	BRO1-like domain	S	Function unknown
Cd1A1G003540.1	Leucine rich repeat N-terminal domain	S	Function unknown
Cd1A1G003540.2	Leucine rich repeat N-terminal domain	S	Function unknown
Cd1A1G003550.1	Armadillo beta-catenin repeat family protein	S	Function unknown
Cd1A1G003560.1	Transferase family	S	Function unknown
Cd1A1G003560.2	Transferase family	S	Function unknown
Cd1A1G003560.3	Transferase family	S	Function unknown
Cd1A1G003570.1	Ribosomal protein-like protein	S	Function unknown
Cd1A1G003570.2	Ribosomal protein-like protein	S	Function unknown
Cd1A1G003570.3	Plant transposon protein	S	Function unknown
Cd1A1G003570.4	Ribosomal protein-like protein	S	Function unknown
Cd1A1G003580.1	Transferase family	S	Function unknown
Cd1A1G003620.1	3-ketoacyl-CoA synthase	I	Lipid transport and metabolism
Cd1A1G003630.1	Belongs to the GRAS family	K	Transcription
Cd1A1G003640.1	Belongs to the FPP GGPP synthase family	H	Coenzyme transport and metabolism
Cd1A1G003650.1	Glycosyl hydrolases family 18	M	Cell wall/membrane/envelope biogenesis
Cd1A1G003660.1	F-box LRR-repeat protein	S	Function unknown
Cd1A1G003670.1	F-box LRR-repeat protein	S	Function unknown
Cd1A1G003670.2	F-box LRR-repeat protein	S	Function unknown
Cd1A1G003670.3	F-box LRR-repeat protein	S	Function unknown
Cd1A1G003680.1	Transferase family	S	Function unknown
Cd1A1G003690.1	Pentacotripeptide-repeat region of PRORP	S	Function unknown
Cd1A1G003690.2	Pentacotripeptide-repeat region of PRORP	S	Function unknown
Cd1A1G003700.1	BAG domain	S	Function unknown
Cd1A1G003710.1	Hydrolyzes acetyl esters in homogalacturonan regions of pectin. In type I primary cell wall, galacturonic acid residues of pectin can be acetylated at the O-2 and O-3 positions. Decreasing the degree of acetylation of pectin gels in vitro alters their physical properties	M	Cell wall/membrane/envelope biogenesis
Cd1A1G003710.2	Hydrolyzes acetyl esters in homogalacturonan regions of pectin. In type I primary cell wall, galacturonic acid residues of pectin can be acetylated at the O-2 and O-3 positions. Decreasing the degree of acetylation of pectin gels in vitro alters their physical properties	M	Cell wall/membrane/envelope biogenesis
Cd1A1G003710.3	Hydrolyzes acetyl esters in homogalacturonan regions of pectin. In type I primary cell wall, galacturonic acid residues of pectin can be acetylated at the O-2 and O-3 positions. Decreasing the degree of acetylation of pectin gels in vitro alters their physical properties	M	Cell wall/membrane/envelope biogenesis
Cd1A1G003720.1	BAG domain	S	Function unknown
Cd1A1G003730.1	cytoskeleton organization	Z	Cytoskeleton
Cd1A1G003730.2	cytoskeleton organization	Z	Cytoskeleton
Cd1A1G003730.3	cytoskeleton organization	Z	Cytoskeleton
Cd1A1G003730.4	cytoskeleton organization	Z	Cytoskeleton
Cd1A1G003740.1	Belongs to the protein kinase superfamily. Ser Thr protein kinase family	T	Signal transduction mechanisms
Cd1A1G003740.2	Belongs to the protein kinase superfamily. Ser Thr protein kinase family	T	Signal transduction mechanisms
Cd1A1G003750.1	DUF1719	S	Function unknown
Cd1A1G003750.2	DUF1719	S	Function unknown
Cd1A1G003760.1	Ion channel	P	Inorganic ion transport and metabolism
Cd1A1G003780.1	Enoyl-(Acyl carrier protein) reductase	Q	Secondary metabolites biosynthesis, transport and catabolism
Cd1A1G003860.1	SBP domain	K	Transcription
Cd1A1G003870.1	Domain in cystathionine beta-synthase and other proteins.	S	Function unknown
Cd1A1G003880.1	Belongs to the oxygen-dependent FAD-linked oxidoreductase family	C	Energy production and conversion
Cd1A1G003900.1	Protein of unknown function, DUF573	S	Function unknown
Cd1A1G003920.1	Anthranilate N-benzoyltransferase protein	S	Function unknown
Cd1A1G003930.1	Plastocyanin-like domain	S	Function unknown
Cd1A1G003940.1	DNA binding domain	K	Transcription
Cd1A1G003950.1	AAA domain, putative AbiEii toxin, Type IV TA system	Q	Secondary metabolites biosynthesis, transport and catabolism
Cd1A1G003950.2	AAA domain, putative AbiEii toxin, Type IV TA system	Q	Secondary metabolites biosynthesis, transport and catabolism
Cd1A1G003960.1	regulation of auxin polar transport	S	Function unknown
Cd1A1G003960.2	regulation of auxin polar transport	S	Function unknown
Cd1A1G003980.1	Belongs to the protein kinase superfamily. Ser Thr protein kinase family	T	Signal transduction mechanisms
Cd1A1G003990.1	Polysaccharide biosynthesis	S	Function unknown
Cd1A1G004000.1	Belongs to the class I-like SAM-binding methyltransferase superfamily. Cation-independent O- methyltransferase family	S	Function unknown
Cd1A1G004020.1	Pentatricopeptide repeat domain	S	Function unknown
Cd1A1G004030.1	ELMO/CED-12 family	S	Function unknown
Cd1A1G004050.1	Det1 complexing ubiquitin ligase	S	Function unknown
Cd1A1G004050.2	Det1 complexing ubiquitin ligase	S	Function unknown
Cd1A1G004060.1	Poly (ADP-ribose) polymerase	S	Function unknown
Cd1A1G004060.2	Poly (ADP-ribose) polymerase	S	Function unknown
Cd1A1G004060.3	Poly (ADP-ribose) polymerase	S	Function unknown
Cd1A1G004060.4	Poly (ADP-ribose) polymerase	S	Function unknown
Cd1A1G004060.5	Poly (ADP-ribose) polymerase	S	Function unknown
Cd1A1G004070.1	Cytochrome P450	IQ	Lipid transport and metabolism ;Secondary metabolites biosynthesis, transport and catabolism
Cd1A1G004090.1	Uncharacterized protein family UPF0016	S	Function unknown
Cd1A1G004100.1	DNA binding	S	Function unknown
Cd1A1G004100.2	DNA binding	S	Function unknown
Cd1A1G004110.1	belongs to the protein kinase superfamily	T	Signal transduction mechanisms
Cd1A1G004120.1	P21-Rho-binding domain	S	Function unknown
Cd1A1G004150.1	Protein kinase domain	T	Signal transduction mechanisms
Cd1A1G004150.10	Protein kinase domain	T	Signal transduction mechanisms
Cd1A1G004150.2	Protein kinase domain	T	Signal transduction mechanisms
Cd1A1G004150.3	Protein kinase domain	T	Signal transduction mechanisms
Cd1A1G004150.4	Protein kinase domain	T	Signal transduction mechanisms
Cd1A1G004150.5	Protein kinase domain	T	Signal transduction mechanisms
Cd1A1G004150.6	Protein kinase domain	T	Signal transduction mechanisms
Cd1A1G004150.7	Protein kinase domain	T	Signal transduction mechanisms
Cd1A1G004150.8	Protein kinase domain	T	Signal transduction mechanisms
Cd1A1G004150.9	Protein kinase domain	T	Signal transduction mechanisms
Cd1A1G004160.1	Belongs to the protein kinase superfamily. Ser Thr protein kinase family	T	Signal transduction mechanisms
Cd1A1G004170.1	Sec23/Sec24 zinc finger	U	Intracellular trafficking, secretion, and vesicular transport
Cd1A1G004170.2	Sec23/Sec24 zinc finger	U	Intracellular trafficking, secretion, and vesicular transport
Cd1A1G004170.3	Sec23/Sec24 zinc finger	U	Intracellular trafficking, secretion, and vesicular transport
Cd1A1G004180.1	Sigma factors are initiation factors that promote the attachment of plastid-encoded RNA polymerase (PEP) to specific initiation sites and are then released	K	Transcription
Cd1A1G004180.2	Sigma factors are initiation factors that promote the attachment of plastid-encoded RNA polymerase (PEP) to specific initiation sites and are then released	K	Transcription
Cd1A1G004180.3	Sigma factors are initiation factors that promote the attachment of plastid-encoded RNA polymerase (PEP) to specific initiation sites and are then released	K	Transcription
Cd1A1G004190.1	Rab-GTPase-TBC domain	S	Function unknown
Cd1A1G004190.2	Rab-GTPase-TBC domain	S	Function unknown
Cd1A1G004190.3	Rab-GTPase-TBC domain	S	Function unknown
Cd1A1G004190.4	Rab-GTPase-TBC domain	S	Function unknown
Cd1A1G004190.6	Rab-GTPase-TBC domain	S	Function unknown
Cd1A1G004200.1	Belongs to the peptidase C19 family	O	Posttranslational modification, protein turnover, chaperones
Cd1A1G004200.2	Belongs to the peptidase C19 family	O	Posttranslational modification, protein turnover, chaperones
Cd1A1G004200.3	Belongs to the peptidase C19 family	O	Posttranslational modification, protein turnover, chaperones
Cd1A1G004210.1	ER lumen protein retaining receptor	U	Intracellular trafficking, secretion, and vesicular transport
Cd1A1G004210.2	ER lumen protein retaining receptor	U	Intracellular trafficking, secretion, and vesicular transport
Cd1A1G004210.3	ER lumen protein retaining receptor	U	Intracellular trafficking, secretion, and vesicular transport
Cd1A1G004210.4	ER lumen protein retaining receptor	U	Intracellular trafficking, secretion, and vesicular transport
Cd1A1G004220.1	Forkhead associated domain	K	Transcription
Cd1A1G004230.1	Ulp1 protease family, C-terminal catalytic domain	S	Function unknown
Cd1A1G004230.6	Ulp1 protease family, C-terminal catalytic domain	S	Function unknown
Cd1A1G004260.1	GDP-fucose protein O-fucosyltransferase	G	Carbohydrate transport and metabolism
Cd1A1G004260.2	GDP-fucose protein O-fucosyltransferase	G	Carbohydrate transport and metabolism
Cd1A1G004260.3	GDP-fucose protein O-fucosyltransferase	G	Carbohydrate transport and metabolism
Cd1A1G004260.4	GDP-fucose protein O-fucosyltransferase	G	Carbohydrate transport and metabolism
Cd1A1G004260.5	GDP-fucose protein O-fucosyltransferase	G	Carbohydrate transport and metabolism
Cd1A1G004260.6	GDP-fucose protein O-fucosyltransferase	G	Carbohydrate transport and metabolism
Cd1A1G004280.1	Putative gypsy type transposon	S	Function unknown
Cd1A1G004300.1	DNA binding	S	Function unknown
Cd1A1G004310.1	2OG-Fe(II) oxygenase superfamily	L	Replication, recombination and repair
Cd1A1G004310.2	2OG-Fe(II) oxygenase superfamily	L	Replication, recombination and repair
Cd1A1G004320.1	Pollen-specific leucine-rich repeat extensin-like protein	S	Function unknown
Cd1A1G004330.1	Belongs to the sterol desaturase family	I	Lipid transport and metabolism
Cd1A1G004330.2	Belongs to the sterol desaturase family	I	Lipid transport and metabolism
Cd1A1G004340.1	Belongs to the SKP1 family	K	Transcription
Cd1A1G004340.2	Belongs to the SKP1 family	K	Transcription
Cd1A1G004350.1	Belongs to the mitochondrial carrier (TC 2.A.29) family	C	Energy production and conversion
Cd1A1G004350.2	Belongs to the mitochondrial carrier (TC 2.A.29) family	C	Energy production and conversion
Cd1A1G004350.3	Belongs to the mitochondrial carrier (TC 2.A.29) family	C	Energy production and conversion
Cd1A1G004360.1	Acyl-coenzyme A thioesterase 13-like	Q	Secondary metabolites biosynthesis, transport and catabolism
Cd1A1G004380.1	EamA-like transporter family	S	Function unknown
Cd1A1G004380.2	EamA-like transporter family	S	Function unknown
Cd1A1G004390.1	disease resistance	T	Signal transduction mechanisms
Cd1A1G004400.1	Exocyst complex component SEC3 N-terminal PIP2 binding PH	U	Intracellular trafficking, secretion, and vesicular transport
Cd1A1G004400.2	Exocyst complex component SEC3 N-terminal PIP2 binding PH	U	Intracellular trafficking, secretion, and vesicular transport
Cd1A1G004400.3	Exocyst complex component SEC3 N-terminal PIP2 binding PH	U	Intracellular trafficking, secretion, and vesicular transport
Cd1A1G004400.4	Exocyst complex component SEC3 N-terminal PIP2 binding PH	U	Intracellular trafficking, secretion, and vesicular transport
Cd1A1G004420.1	Ulp1 protease family, C-terminal catalytic domain	O	Posttranslational modification, protein turnover, chaperones
Cd1A1G004420.2	Ulp1 protease family, C-terminal catalytic domain	O	Posttranslational modification, protein turnover, chaperones
Cd1A1G004430.1	Mitogen-activated protein kinase	T	Signal transduction mechanisms
Cd1A1G004440.1	Bifunctional DNA N-glycosylase with associated apurinic apyrimidinic (AP) lyase function that catalyzes the first step in base excision repair (BER), the primary repair pathway for the repair of oxidative DNA damage. The DNA N-glycosylase activity releases the damaged DNA base from DNA by cleaving the N- glycosidic bond, leaving an AP site. The AP lyase activity cleaves the phosphodiester bond 3'…	L	Replication, recombination and repair
Cd1A1G004450.1	Uncharacterized conserved protein (DUF2054)	S	Function unknown
Cd1A1G004450.2	Uncharacterized conserved protein (DUF2054)	S	Function unknown
Cd1A1G004450.3	Uncharacterized conserved protein (DUF2054)	S	Function unknown
Cd1A1G004460.1	GUN4-like	S	Function unknown
Cd1A1G004470.1	NB-ARC domain	T	Signal transduction mechanisms
Cd1A1G004480.1	Required for the first step in the synthesis of diphthamide, a post-translational modification of histidine which occurs in translation elongation factor 2	J	Translation, ribosomal structure and biogenesis
Cd1A1G004480.2	Required for the first step in the synthesis of diphthamide, a post-translational modification of histidine which occurs in translation elongation factor 2	J	Translation, ribosomal structure and biogenesis
Cd1A1G004490.1	Mycolic acid cyclopropane synthetase	M	Cell wall/membrane/envelope biogenesis
Cd1A1G004490.2	Mycolic acid cyclopropane synthetase	M	Cell wall/membrane/envelope biogenesis
Cd1A1G004500.1	isoform X1	S	Function unknown
Cd1A1G004500.2	isoform X1	S	Function unknown
Cd1A1G004500.3	isoform X1	S	Function unknown
Cd1A1G004510.1	KR domain	Q	Secondary metabolites biosynthesis, transport and catabolism
Cd1A1G004510.2	KR domain	Q	Secondary metabolites biosynthesis, transport and catabolism
Cd1A1G004510.3	KR domain	Q	Secondary metabolites biosynthesis, transport and catabolism
Cd1A1G004510.4	KR domain	Q	Secondary metabolites biosynthesis, transport and catabolism
Cd1A1G004520.1	Protein kinase domain	T	Signal transduction mechanisms
Cd1A1G004520.2	Protein kinase domain	T	Signal transduction mechanisms
Cd1A1G004540.1	KR domain	Q	Secondary metabolites biosynthesis, transport and catabolism
Cd1A1G004550.1	Subtilase family	O	Posttranslational modification, protein turnover, chaperones
Cd1A1G004560.1	Plant protein of unknown function (DUF936)	S	Function unknown
Cd1A1G004570.1	ApaG domain	P	Inorganic ion transport and metabolism
Cd1A1G004570.2	ApaG domain	P	Inorganic ion transport and metabolism
Cd1A1G004590.1	Terpene synthase, N-terminal domain	S	Function unknown
Cd1A1G004610.1	PFAM Peptidase S10, serine carboxypeptidase	E	Amino acid transport and metabolism
Cd1A1G004620.1	ER membrane protein complex subunit	S	Function unknown
Cd1A1G004620.2	ER membrane protein complex subunit	S	Function unknown
Cd1A1G004640.1	Kinase-like	T	Signal transduction mechanisms
Cd1A1G004640.2	Kinase-like	T	Signal transduction mechanisms
Cd1A1G004660.1	RNA polymerase II transcription regulator recruiting activity	ADK	RNA processing and modification ;Cell cycle control, cell division, chromosome partitioning ;Transcription
Cd1A1G004670.1	Belongs to the PI3 PI4-kinase family	TU	Signal transduction mechanisms ;Intracellular trafficking, secretion, and vesicular transport
Cd1A1G004670.2	Belongs to the PI3 PI4-kinase family	TU	Signal transduction mechanisms ;Intracellular trafficking, secretion, and vesicular transport
Cd1A1G004680.1	Aminotransferase class-V	J	Translation, ribosomal structure and biogenesis
Cd1A1G004690.1	Removal of H(2)O(2), oxidation of toxic reductants, biosynthesis and degradation of lignin, suberization, auxin catabolism, response to environmental stresses such as wounding, pathogen attack and oxidative stress	Q	Secondary metabolites biosynthesis, transport and catabolism
Cd1A1G004690.2	Removal of H(2)O(2), oxidation of toxic reductants, biosynthesis and degradation of lignin, suberization, auxin catabolism, response to environmental stresses such as wounding, pathogen attack and oxidative stress	Q	Secondary metabolites biosynthesis, transport and catabolism
Cd1A1G004700.1	cycloeucalenol cycloisomerase	S	Function unknown
Cd1A1G004700.2	cycloeucalenol cycloisomerase	S	Function unknown
Cd1A1G004710.1	Belongs to the RecA family	L	Replication, recombination and repair
Cd1A1G004730.1	Broad-Complex, Tramtrack and Bric a brac	D	Cell cycle control, cell division, chromosome partitioning
Cd1A1G004740.1	Belongs to the multi antimicrobial extrusion (MATE) (TC 2.A.66.1) family	V	Defense mechanisms
Cd1A1G004740.2	Belongs to the multi antimicrobial extrusion (MATE) (TC 2.A.66.1) family	V	Defense mechanisms
Cd1A1G004740.3	Belongs to the multi antimicrobial extrusion (MATE) (TC 2.A.66.1) family	V	Defense mechanisms
Cd1A1G004750.1	Belongs to the peroxidase family. Classical plant (class III) peroxidase subfamily	Q	Secondary metabolites biosynthesis, transport and catabolism
Cd1A1G004750.2	Belongs to the peroxidase family. Classical plant (class III) peroxidase subfamily	Q	Secondary metabolites biosynthesis, transport and catabolism
Cd1A1G004760.1	alcohol dehydrogenase	Q	Secondary metabolites biosynthesis, transport and catabolism
Cd1A1G004760.2	alcohol dehydrogenase	Q	Secondary metabolites biosynthesis, transport and catabolism
Cd1A1G004770.1	alcohol dehydrogenase	Q	Secondary metabolites biosynthesis, transport and catabolism
Cd1A1G004780.1	aterf15,erf15	K	Transcription
Cd1A1G004790.1	aterf15,erf15	K	Transcription
Cd1A1G004800.1	LRR-repeat protein	S	Function unknown
Cd1A1G004810.1	belongs to the protein kinase superfamily	T	Signal transduction mechanisms
Cd1A1G004820.1	disease resistance	T	Signal transduction mechanisms
Cd1A1G004820.2	disease resistance	T	Signal transduction mechanisms
Cd1A1G004830.1	NB-ARC domain	T	Signal transduction mechanisms
Cd1A1G004830.2	NB-ARC domain	T	Signal transduction mechanisms
Cd1A1G004840.1	Pentatricopeptide repeat domain	S	Function unknown
Cd1A1G004850.1	Belongs to the peptidase S10 family	O	Posttranslational modification, protein turnover, chaperones
Cd1A1G004860.1	Ulp1 protease family, C-terminal catalytic domain	O	Posttranslational modification, protein turnover, chaperones
Cd1A1G004860.2	Ulp1 protease family, C-terminal catalytic domain	O	Posttranslational modification, protein turnover, chaperones
Cd1A1G004880.1	Terpene synthase family, metal binding domain	S	Function unknown
Cd1A1G004880.2	Terpene synthase family, metal binding domain	S	Function unknown
Cd1A1G004880.3	Terpene synthase family, metal binding domain	S	Function unknown
Cd1A1G004890.1	Dirigent proteins impart stereoselectivity on the phenoxy radical-coupling reaction, yielding optically active lignans from two molecules of coniferyl alcohol in the biosynthesis of lignans, flavonolignans, and alkaloids and thus plays a central role in plant secondary metabolism	S	Function unknown
Cd1A1G004900.1	Dirigent proteins impart stereoselectivity on the phenoxy radical-coupling reaction, yielding optically active lignans from two molecules of coniferyl alcohol in the biosynthesis of lignans, flavonolignans, and alkaloids and thus plays a central role in plant secondary metabolism	S	Function unknown
Cd1A1G004910.1	Aldo/keto reductase family	S	Function unknown
Cd1A1G004920.1	Dirigent proteins impart stereoselectivity on the phenoxy radical-coupling reaction, yielding optically active lignans from two molecules of coniferyl alcohol in the biosynthesis of lignans, flavonolignans, and alkaloids and thus plays a central role in plant secondary metabolism	O	Posttranslational modification, protein turnover, chaperones
Cd1A1G004930.1	Dirigent proteins impart stereoselectivity on the phenoxy radical-coupling reaction, yielding optically active lignans from two molecules of coniferyl alcohol in the biosynthesis of lignans, flavonolignans, and alkaloids and thus plays a central role in plant secondary metabolism	S	Function unknown
Cd1A1G004940.1	Belongs to the pyruvate kinase family	G	Carbohydrate transport and metabolism
Cd1A1G004960.1	ABC1 family	S	Function unknown
Cd1A1G004970.1	nicotianamine	S	Function unknown
Cd1A1G004970.2	nicotianamine	S	Function unknown
Cd1A1G004980.1	A domain family that is part of the cupin metalloenzyme superfamily.	O	Posttranslational modification, protein turnover, chaperones
Cd1A1G004990.1	protein At3g15000, mitochondrial-like	S	Function unknown
Cd1A1G005000.1	Belongs to the eIF-2B alpha beta delta subunits family	J	Translation, ribosomal structure and biogenesis
Cd1A1G005010.1	mRNA capping enzyme, catalytic domain	A	RNA processing and modification
Cd1A1G005010.2	mRNA capping enzyme, catalytic domain	A	RNA processing and modification
Cd1A1G005010.3	mRNA capping enzyme, catalytic domain	A	RNA processing and modification
Cd1A1G005020.1	basic region leucin zipper	S	Function unknown
Cd1A1G005030.1	RNA polymerase Rpb3/Rpb11 dimerisation domain	K	Transcription
Cd1A1G005040.1	Cytochrome P450	Q	Secondary metabolites biosynthesis, transport and catabolism
Cd1A1G005050.1	Leucine rich repeat	T	Signal transduction mechanisms
Cd1A1G005050.2	Leucine rich repeat	T	Signal transduction mechanisms
Cd1A1G005060.1	DnaJ homolog, subfamily C, member	O	Posttranslational modification, protein turnover, chaperones
Cd1A1G005070.1	Aux IAA proteins are short-lived transcriptional factors that function as repressors of early auxin response genes at low auxin concentrations	K	Transcription
Cd1A1G005070.2	Aux IAA proteins are short-lived transcriptional factors that function as repressors of early auxin response genes at low auxin concentrations	K	Transcription
Cd1A1G005080.1	Protein tyrosine kinase	T	Signal transduction mechanisms
Cd1A1G005090.1	NADP-dependent oxidoreductase P1	S	Function unknown
Cd1A1G005090.2	NADP-dependent oxidoreductase P1	S	Function unknown
Cd1A1G005090.3	NADP-dependent oxidoreductase P1	S	Function unknown
Cd1A1G005100.1	Belongs to the class I-like SAM-binding methyltransferase superfamily. Cation-independent O- methyltransferase family	S	Function unknown
Cd1A1G005100.2	Belongs to the class I-like SAM-binding methyltransferase superfamily. Cation-independent O- methyltransferase family	S	Function unknown
Cd1A1G005110.1	Belongs to the peptidase A1 family	O	Posttranslational modification, protein turnover, chaperones
Cd1A1G005120.1	Belongs to the helicase family	D	Cell cycle control, cell division, chromosome partitioning
Cd1A1G005120.2	Belongs to the helicase family	D	Cell cycle control, cell division, chromosome partitioning
Cd1A1G005120.3	Belongs to the helicase family	D	Cell cycle control, cell division, chromosome partitioning
Cd1A1G005120.4	Belongs to the helicase family	D	Cell cycle control, cell division, chromosome partitioning
Cd1A1G005140.1	Belongs to the peptidase A1 family	O	Posttranslational modification, protein turnover, chaperones
Cd1A1G005160.1	alpha/beta hydrolase fold	V	Defense mechanisms
Cd1A1G005170.1	Cysteine-rich receptor-like protein kinase	T	Signal transduction mechanisms
Cd1A1G005170.2	Cysteine-rich receptor-like protein kinase	T	Signal transduction mechanisms
Cd1A1G005180.1	disease resistance protein	T	Signal transduction mechanisms
Cd1A1G005190.1	disease resistance protein	T	Signal transduction mechanisms
Cd1A1G005200.1	disease resistance protein	T	Signal transduction mechanisms
Cd1A1G005220.1	Protein of unknown function, DUF594	S	Function unknown
Cd1A1G005220.2	Protein of unknown function, DUF594	S	Function unknown
Cd1A1G005240.1	Uncharacterized conserved protein (DUF2363)	O	Posttranslational modification, protein turnover, chaperones
Cd1A1G005240.2	Uncharacterized conserved protein (DUF2363)	O	Posttranslational modification, protein turnover, chaperones
Cd1A1G005240.3	Uncharacterized conserved protein (DUF2363)	O	Posttranslational modification, protein turnover, chaperones
Cd1A1G005250.1	alpha/beta hydrolase fold	V	Defense mechanisms
Cd1A1G005270.1	Leucine Rich repeat	T	Signal transduction mechanisms
Cd1A1G005280.1	EamA-like transporter family	S	Function unknown
Cd1A1G005280.2	EamA-like transporter family	S	Function unknown
Cd1A1G005280.3	EamA-like transporter family	S	Function unknown
Cd1A1G005280.4	EamA-like transporter family	S	Function unknown
Cd1A1G005320.1	Protein of unknown function, DUF538	S	Function unknown
Cd1A1G005330.1	synthase	S	Function unknown
Cd1A1G005330.2	synthase	S	Function unknown
Cd1A1G005340.1	Non-lysosomal glucosylceramidase that catalyzes the conversion of glucosylceramide to free glucose and ceramide	G	Carbohydrate transport and metabolism
Cd1A1G005340.2	Non-lysosomal glucosylceramidase that catalyzes the conversion of glucosylceramide to free glucose and ceramide	G	Carbohydrate transport and metabolism
Cd1A1G005340.3	Non-lysosomal glucosylceramidase that catalyzes the conversion of glucosylceramide to free glucose and ceramide	G	Carbohydrate transport and metabolism
Cd1A1G005340.4	Non-lysosomal glucosylceramidase that catalyzes the conversion of glucosylceramide to free glucose and ceramide	G	Carbohydrate transport and metabolism
Cd1A1G005340.5	Non-lysosomal glucosylceramidase that catalyzes the conversion of glucosylceramide to free glucose and ceramide	G	Carbohydrate transport and metabolism
Cd1A1G005340.6	Non-lysosomal glucosylceramidase that catalyzes the conversion of glucosylceramide to free glucose and ceramide	G	Carbohydrate transport and metabolism
Cd1A1G005350.1	Protein of unknown function, DUF538	S	Function unknown
Cd1A1G005360.1	ABC transporter transmembrane region	Q	Secondary metabolites biosynthesis, transport and catabolism
Cd1A1G005360.2	ABC transporter transmembrane region	Q	Secondary metabolites biosynthesis, transport and catabolism
Cd1A1G005360.3	ABC transporter transmembrane region	Q	Secondary metabolites biosynthesis, transport and catabolism
Cd1A1G005360.4	ABC transporter transmembrane region	Q	Secondary metabolites biosynthesis, transport and catabolism
Cd1A1G005370.1	synthase	S	Function unknown
Cd1A1G005370.2	synthase	S	Function unknown
Cd1A1G005380.1	ABC transporter transmembrane region	Q	Secondary metabolites biosynthesis, transport and catabolism
Cd1A1G005390.1	4-coumarate--CoA ligase-like	I	Lipid transport and metabolism
Cd1A1G005400.1	Enoyl-(Acyl carrier protein) reductase	Q	Secondary metabolites biosynthesis, transport and catabolism
Cd1A1G005410.1	Lectin-domain containing receptor kinase	T	Signal transduction mechanisms
Cd1A1G005420.1	Belongs to the peptidase A1 family	O	Posttranslational modification, protein turnover, chaperones
Cd1A1G005450.1	The light-harvesting complex (LHC) functions as a light receptor, it captures and delivers excitation energy to photosystems with which it is closely associated	C	Energy production and conversion
Cd1A1G005460.1	ZF-HD protein dimerisation region	K	Transcription
Cd1A1G005470.1	Clathrin adaptor complex small chain	U	Intracellular trafficking, secretion, and vesicular transport
Cd1A1G005480.1	Belongs to the small heat shock protein (HSP20) family	O	Posttranslational modification, protein turnover, chaperones
Cd1A1G005490.1	ANTH domain	TU	Signal transduction mechanisms ;Intracellular trafficking, secretion, and vesicular transport
Cd1A1G005500.1	ANTH domain	TU	Signal transduction mechanisms ;Intracellular trafficking, secretion, and vesicular transport
Cd1A1G005510.1	nucleoside-diphosphatase activity	GO	Carbohydrate transport and metabolism ;Posttranslational modification, protein turnover, chaperones
Cd1A1G005510.2	nucleoside-diphosphatase activity	GO	Carbohydrate transport and metabolism ;Posttranslational modification, protein turnover, chaperones
Cd1A1G005510.3	nucleoside-diphosphatase activity	GO	Carbohydrate transport and metabolism ;Posttranslational modification, protein turnover, chaperones
Cd1A1G005520.1	Glutathione S-transferase zeta class	O	Posttranslational modification, protein turnover, chaperones
Cd1A1G005530.1	START domain	S	Function unknown
Cd1A1G005530.2	PCTP-like protein	S	Function unknown
Cd1A1G005540.1	Heparan-alpha-glucosaminide N-acetyltransferase-like	S	Function unknown
Cd1A1G005540.2	Heparan-alpha-glucosaminide N-acetyltransferase-like	S	Function unknown
Cd1A1G005540.3	Heparan-alpha-glucosaminide N-acetyltransferase-like	S	Function unknown
Cd1A1G005540.4	Heparan-alpha-glucosaminide N-acetyltransferase-like	S	Function unknown
Cd1A1G005540.5	Heparan-alpha-glucosaminide N-acetyltransferase-like	S	Function unknown
Cd1A1G005540.6	Heparan-alpha-glucosaminide N-acetyltransferase-like	S	Function unknown
Cd1A1G005550.1	F-box domain	S	Function unknown
Cd1A1G005560.1	Trypsin	O	Posttranslational modification, protein turnover, chaperones
Cd1A1G005560.2	Trypsin	O	Posttranslational modification, protein turnover, chaperones
Cd1A1G005560.3	Trypsin	O	Posttranslational modification, protein turnover, chaperones
Cd1A1G005570.1	Ankyrin repeat protein SKIP35	S	Function unknown
Cd1A1G005570.2	Ankyrin repeat protein SKIP35	S	Function unknown
Cd1A1G005590.1	Plant protein of unknown function	S	Function unknown
Cd1A1G005600.1	Lipase (class 3)	G	Carbohydrate transport and metabolism
Cd1A1G005600.2	Lipase (class 3)	G	Carbohydrate transport and metabolism
Cd1A1G005600.3	Lipase (class 3)	G	Carbohydrate transport and metabolism
Cd1A1G005610.1	NB-ARC domain	T	Signal transduction mechanisms
Cd1A1G005620.1	NB-ARC domain	T	Signal transduction mechanisms
Cd1A1G005640.1	FtsJ-like methyltransferase	J	Translation, ribosomal structure and biogenesis
Cd1A1G005660.1	La-related protein	JO	Translation, ribosomal structure and biogenesis ;Posttranslational modification, protein turnover, chaperones
Cd1A1G005660.2	La-related protein	JO	Translation, ribosomal structure and biogenesis ;Posttranslational modification, protein turnover, chaperones
Cd1A1G005670.1	Belongs to the glycosyl hydrolase 18 family	G	Carbohydrate transport and metabolism
Cd1A1G005670.2	Belongs to the glycosyl hydrolase 18 family	G	Carbohydrate transport and metabolism
Cd1A1G005680.1	Belongs to the glycosyl hydrolase 18 family	G	Carbohydrate transport and metabolism
Cd1A1G005690.1	Belongs to the glycosyl hydrolase 18 family	G	Carbohydrate transport and metabolism
Cd1A1G005690.2	Belongs to the glycosyl hydrolase 18 family	G	Carbohydrate transport and metabolism
Cd1A1G005700.1	Glycosyl hydrolases family 28	G	Carbohydrate transport and metabolism
Cd1A1G005710.1	belongs to the protein kinase superfamily	T	Signal transduction mechanisms
Cd1A1G005720.1	N-terminal domain of oxidoreductase	S	Function unknown
Cd1A1G005730.1	No apical meristem-associated C-terminal domain	S	Function unknown
Cd1A1G005730.2	No apical meristem-associated C-terminal domain	S	Function unknown
Cd1A1G005740.1	Small subunit of acetolactate synthase	E	Amino acid transport and metabolism
Cd1A1G005740.2	Small subunit of acetolactate synthase	E	Amino acid transport and metabolism
Cd1A1G005750.1	Pectinesterase	G	Carbohydrate transport and metabolism
Cd1A1G005760.1	Eukaryotic protein of unknown function (DUF842)	S	Function unknown
Cd1A1G005770.1	Root cap	S	Function unknown
Cd1A1G005780.1	Mycolic acid cyclopropane synthetase	M	Cell wall/membrane/envelope biogenesis
Cd1A1G005800.1	Leucine Rich repeat	S	Function unknown
Cd1A1G005800.2	protein At4g08330, chloroplastic-like	S	Function unknown
Cd1A1G005800.3	protein At4g08330, chloroplastic-like	S	Function unknown
Cd1A1G005800.4	Leucine-rich repeat - CC (cysteine-containing) subfamily	S	Function unknown
Cd1A1G005810.1	LIM-domain binding protein	S	Function unknown
Cd1A1G005810.2	LIM-domain binding protein	S	Function unknown
Cd1A1G005810.3	LIM-domain binding protein	S	Function unknown
Cd1A1G005820.1	Domain Homologous to E6-AP Carboxyl Terminus with	O	Posttranslational modification, protein turnover, chaperones
Cd1A1G005820.2	Domain Homologous to E6-AP Carboxyl Terminus with	O	Posttranslational modification, protein turnover, chaperones
Cd1A1G005820.3	Prokaryotic RING finger family 4	KL	Transcription ;Replication, recombination and repair
Cd1A1G005830.1	Ribosome inactivating protein	G	Carbohydrate transport and metabolism
Cd1A1G005840.1	Ribosome inactivating protein	G	Carbohydrate transport and metabolism
Cd1A1G005860.1	LRR-repeat protein	S	Function unknown
Cd1A1G005870.1	LRR-repeat protein	S	Function unknown
Cd1A1G005870.2	LRR-repeat protein	S	Function unknown
Cd1A1G005870.3	LRR-repeat protein	S	Function unknown
Cd1A1G005870.4	LRR-repeat protein	S	Function unknown
Cd1A1G005870.5	LRR-repeat protein	S	Function unknown
Cd1A1G005870.6	LRR-repeat protein	S	Function unknown
Cd1A1G005870.8	LRR-repeat protein	S	Function unknown
Cd1A1G005870.9	LRR-repeat protein	S	Function unknown
Cd1A1G005880.1	LRR-repeat protein	S	Function unknown
Cd1A1G005880.2	LRR-repeat protein	S	Function unknown
Cd1A1G005900.2	F-box domain	S	Function unknown
Cd1A1G005950.1	A Receptor for Ubiquitination Targets	S	Function unknown
Cd1A1G005960.2	LRR-repeat protein	S	Function unknown
Cd1A1G005970.1	Belongs to the terpene cyclase mutase family	I	Lipid transport and metabolism
Cd1A1G005970.2	Belongs to the terpene cyclase mutase family	I	Lipid transport and metabolism
Cd1A1G005970.3	Belongs to the terpene cyclase mutase family	I	Lipid transport and metabolism
Cd1A1G005970.4	Belongs to the terpene cyclase mutase family	I	Lipid transport and metabolism
Cd1A1G005980.1	Belongs to the class I-like SAM-binding methyltransferase superfamily. Erg6 SMT family	I	Lipid transport and metabolism
Cd1A1G005980.2	Belongs to the class I-like SAM-binding methyltransferase superfamily. Erg6 SMT family	H	Coenzyme transport and metabolism
Cd1A1G005980.3	Belongs to the class I-like SAM-binding methyltransferase superfamily. Erg6 SMT family	I	Lipid transport and metabolism
Cd1A1G006000.1	Protein kinase domain	T	Signal transduction mechanisms
Cd1A1G006000.2	Protein kinase domain	T	Signal transduction mechanisms
Cd1A1G006010.1	Fibronectin type III-like domain	G	Carbohydrate transport and metabolism
Cd1A1G006010.2	Fibronectin type III-like domain	G	Carbohydrate transport and metabolism
Cd1A1G006020.1	Mitosis protein DIM1	AD	RNA processing and modification ;Cell cycle control, cell division, chromosome partitioning
Cd1A1G006040.1	Lipase (class 3)	I	Lipid transport and metabolism
Cd1A1G006050.1	Protein kinase domain	T	Signal transduction mechanisms
Cd1A1G006050.2	Protein kinase domain	T	Signal transduction mechanisms
Cd1A1G006090.1	A Receptor for Ubiquitination Targets	S	Function unknown
Cd1A1G006120.1	LRR-repeat protein	S	Function unknown
Cd1A1G006140.1	Belongs to the terpene cyclase mutase family	I	Lipid transport and metabolism
Cd1A1G006140.2	Belongs to the terpene cyclase mutase family	I	Lipid transport and metabolism
Cd1A1G006140.3	Belongs to the terpene cyclase mutase family	I	Lipid transport and metabolism
Cd1A1G006140.4	Belongs to the terpene cyclase mutase family	I	Lipid transport and metabolism
Cd1A1G006150.1	Belongs to the protein kinase superfamily. Ser Thr protein kinase family	T	Signal transduction mechanisms
Cd1A1G006170.1	Belongs to the class I-like SAM-binding methyltransferase superfamily. Erg6 SMT family	I	Lipid transport and metabolism
Cd1A1G006170.2	Belongs to the class I-like SAM-binding methyltransferase superfamily. Erg6 SMT family	I	Lipid transport and metabolism
Cd1A1G006170.3	Belongs to the class I-like SAM-binding methyltransferase superfamily. Erg6 SMT family	I	Lipid transport and metabolism
Cd1A1G006180.1	Belongs to the terpene cyclase mutase family	I	Lipid transport and metabolism
Cd1A1G006180.2	Belongs to the terpene cyclase mutase family	I	Lipid transport and metabolism
Cd1A1G006180.3	Belongs to the terpene cyclase mutase family	I	Lipid transport and metabolism
Cd1A1G006180.4	Belongs to the terpene cyclase mutase family	I	Lipid transport and metabolism
Cd1A1G006200.1	disease resistance protein	T	Signal transduction mechanisms
Cd1A1G006200.2	Protein kinase domain	T	Signal transduction mechanisms
Cd1A1G006210.1	RNA recognition motif	A	RNA processing and modification
Cd1A1G006220.1	Agglutinin domain	S	Function unknown
Cd1A1G006230.1	RNA recognition motif	A	RNA processing and modification
Cd1A1G006250.1	Fibronectin type III-like domain	G	Carbohydrate transport and metabolism
Cd1A1G006250.2	Fibronectin type III-like domain	G	Carbohydrate transport and metabolism
Cd1A1G006250.3	Fibronectin type III-like domain	G	Carbohydrate transport and metabolism
Cd1A1G006250.4	Fibronectin type III-like domain	G	Carbohydrate transport and metabolism
Cd1A1G006250.5	Fibronectin type III-like domain	G	Carbohydrate transport and metabolism
Cd1A1G006250.6	Fibronectin type III-like domain	G	Carbohydrate transport and metabolism
Cd1A1G006250.7	Fibronectin type III-like domain	G	Carbohydrate transport and metabolism
Cd1A1G006250.8	Fibronectin type III-like domain	G	Carbohydrate transport and metabolism
Cd1A1G006260.1	Mitosis protein DIM1	AD	RNA processing and modification ;Cell cycle control, cell division, chromosome partitioning
Cd1A1G006260.2	Mitosis protein DIM1	AD	RNA processing and modification ;Cell cycle control, cell division, chromosome partitioning
Cd1A1G006260.3	Mitosis protein DIM1	AD	RNA processing and modification ;Cell cycle control, cell division, chromosome partitioning
Cd1A1G006280.1	Lipase (class 3)	I	Lipid transport and metabolism
Cd1A1G006290.1	Lipase (class 3)	I	Lipid transport and metabolism
Cd1A1G006300.1	Protein kinase domain	T	Signal transduction mechanisms
Cd1A1G006300.2	Protein kinase domain	T	Signal transduction mechanisms
Cd1A1G006310.1	Belongs to the terpene cyclase mutase family	I	Lipid transport and metabolism
Cd1A1G006310.2	Belongs to the terpene cyclase mutase family	I	Lipid transport and metabolism
Cd1A1G006310.3	Belongs to the terpene cyclase mutase family	I	Lipid transport and metabolism
Cd1A1G006310.4	Belongs to the terpene cyclase mutase family	I	Lipid transport and metabolism
Cd1A1G006310.5	Belongs to the terpene cyclase mutase family	I	Lipid transport and metabolism
Cd1A1G006310.6	Belongs to the terpene cyclase mutase family	I	Lipid transport and metabolism
Cd1A1G006320.1	Belongs to the terpene cyclase mutase family	I	Lipid transport and metabolism
Cd1A1G006320.2	Belongs to the terpene cyclase mutase family	I	Lipid transport and metabolism
Cd1A1G006340.1	disease resistance protein	T	Signal transduction mechanisms
Cd1A1G006350.1	disease resistance RPP13-like protein 1	T	Signal transduction mechanisms
Cd1A1G006360.1	LRR-repeat protein	S	Function unknown
Cd1A1G006360.2	LRR-repeat protein	S	Function unknown
Cd1A1G006370.1	RNA recognition motif	A	RNA processing and modification
Cd1A1G006380.1	LRR-repeat protein	S	Function unknown
Cd1A1G006380.2	LRR-repeat protein	S	Function unknown
Cd1A1G006390.1	LRR-repeat protein	S	Function unknown
Cd1A1G006400.1	RNA polymerase II transcription regulator recruiting activity	ADK	RNA processing and modification ;Cell cycle control, cell division, chromosome partitioning ;Transcription
Cd1A1G006410.1	Pentatricopeptide repeat domain	S	Function unknown
Cd1A1G006410.2	Pentatricopeptide repeat domain	S	Function unknown
Cd1A1G006420.1	Domain of unknown function	S	Function unknown
Cd1A1G006430.1	Purine nucleobase transmembrane transport	S	Function unknown
Cd1A1G006430.2	Purine nucleobase transmembrane transport	S	Function unknown
Cd1A1G006430.3	Purine nucleobase transmembrane transport	S	Function unknown
Cd1A1G006440.1	A Receptor for Ubiquitination Targets	S	Function unknown
Cd1A1G006460.1	Belongs to the class I-like SAM-binding methyltransferase superfamily. Cation-independent O- methyltransferase family	S	Function unknown
Cd1A1G006460.2	O-methyltransferase	S	Function unknown
Cd1A1G006480.1	ADP binding	S	Function unknown
Cd1A1G006480.2	ADP binding	S	Function unknown
Cd1A1G006480.3	ADP binding	S	Function unknown
Cd1A1G006490.1	NB-ARC domain	T	Signal transduction mechanisms
Cd1A1G006490.2	NB-ARC domain	T	Signal transduction mechanisms
Cd1A1G006490.3	NB-ARC domain	T	Signal transduction mechanisms
Cd1A1G006500.1	ADP binding	S	Function unknown
Cd1A1G006500.2	NB-ARC domain	T	Signal transduction mechanisms
Cd1A1G006500.3	ADP binding	S	Function unknown
Cd1A1G006510.1	GAT domain	U	Intracellular trafficking, secretion, and vesicular transport
Cd1A1G006520.1	disulfide-isomerase	O	Posttranslational modification, protein turnover, chaperones
Cd1A1G006520.2	disulfide-isomerase	O	Posttranslational modification, protein turnover, chaperones
Cd1A1G006540.1	Protein of unknown function (DUF616)	S	Function unknown
Cd1A1G006560.1	B3 DNA binding domain	K	Transcription
Cd1A1G006580.1	Acts as a Mg(2 ) transporter. Can also transport other divalent cations such as Fe(2 ), Sr(2 ), Ba(2 ), Mn(2 ) and Co(2 ) but to a much less extent than Mg(2 )	P	Inorganic ion transport and metabolism
Cd1A1G006580.2	Acts as a Mg(2 ) transporter. Can also transport other divalent cations such as Fe(2 ), Sr(2 ), Ba(2 ), Mn(2 ) and Co(2 ) but to a much less extent than Mg(2 )	P	Inorganic ion transport and metabolism
Cd1A1G006580.3	Acts as a Mg(2 ) transporter. Can also transport other divalent cations such as Fe(2 ), Sr(2 ), Ba(2 ), Mn(2 ) and Co(2 ) but to a much less extent than Mg(2 )	P	Inorganic ion transport and metabolism
Cd1A1G006580.4	Acts as a Mg(2 ) transporter. Can also transport other divalent cations such as Fe(2 ), Sr(2 ), Ba(2 ), Mn(2 ) and Co(2 ) but to a much less extent than Mg(2 )	P	Inorganic ion transport and metabolism
Cd1A1G006580.5	Acts as a Mg(2 ) transporter. Can also transport other divalent cations such as Fe(2 ), Sr(2 ), Ba(2 ), Mn(2 ) and Co(2 ) but to a much less extent than Mg(2 )	P	Inorganic ion transport and metabolism
Cd1A1G006580.6	Acts as a Mg(2 ) transporter. Can also transport other divalent cations such as Fe(2 ), Sr(2 ), Ba(2 ), Mn(2 ) and Co(2 ) but to a much less extent than Mg(2 )	P	Inorganic ion transport and metabolism
Cd1A1G006590.1	Disease resistance protein RPM1	T	Signal transduction mechanisms
Cd1A1G006660.1	Remorin, C-terminal region	S	Function unknown
Cd1A1G006660.2	Remorin, C-terminal region	S	Function unknown
Cd1A1G006680.1	Putative S-adenosyl-L-methionine-dependent methyltransferase	S	Function unknown
Cd1A1G006690.1	Putative S-adenosyl-L-methionine-dependent methyltransferase	S	Function unknown
Cd1A1G006700.1	Probable zinc-ribbon domain	S	Function unknown
Cd1A1G006700.2	Probable zinc-ribbon domain	S	Function unknown
Cd1A1G006700.3	Probable zinc-ribbon domain	S	Function unknown
Cd1A1G006710.1	Belongs to the aldehyde dehydrogenase family	C	Energy production and conversion
Cd1A1G006710.2	Belongs to the aldehyde dehydrogenase family	C	Energy production and conversion
Cd1A1G006710.3	Belongs to the aldehyde dehydrogenase family	C	Energy production and conversion
Cd1A1G006710.4	Belongs to the aldehyde dehydrogenase family	C	Energy production and conversion
Cd1A1G006720.1	No apical meristem (NAM) protein	K	Transcription
Cd1A1G006810.1	Permease family	F	Nucleotide transport and metabolism
Cd1A1G006810.2	Permease family	F	Nucleotide transport and metabolism
Cd1A1G006810.3	Permease family	F	Nucleotide transport and metabolism
Cd1A1G006810.4	Permease family	F	Nucleotide transport and metabolism
Cd1A1G006820.1	WEB family	S	Function unknown
Cd1A1G006830.1	Transmembrane amino acid transporter protein	E	Amino acid transport and metabolism
Cd1A1G006840.1	Belongs to the AAA ATPase family	O	Posttranslational modification, protein turnover, chaperones
Cd1A1G006850.1	Lipase (class 3)	G	Carbohydrate transport and metabolism
Cd1A1G006850.2	Lipase (class 3)	G	Carbohydrate transport and metabolism
Cd1A1G006870.1	Protein translocase subunit secA	C	Energy production and conversion
Cd1A1G006870.2	Protein translocase subunit secA	C	Energy production and conversion
Cd1A1G006870.3	Protein translocase subunit secA	C	Energy production and conversion
Cd1A1G006870.4	Protein translocase subunit secA	C	Energy production and conversion
Cd1A1G006880.1	Disease resistance protein RPM1	T	Signal transduction mechanisms
Cd1A1G006890.1	homeobox associated leucin zipper	K	Transcription
Cd1A1G006900.1	Belongs to the protein kinase superfamily. Ser Thr protein kinase family	T	Signal transduction mechanisms
Cd1A1G006900.2	Belongs to the protein kinase superfamily. Ser Thr protein kinase family	T	Signal transduction mechanisms
Cd1A1G006900.3	Belongs to the protein kinase superfamily. Ser Thr protein kinase family	T	Signal transduction mechanisms
Cd1A1G006910.1	Helicase associated domain (HA2) Add an annotation	A	RNA processing and modification
Cd1A1G006910.2	Helicase associated domain (HA2) Add an annotation	A	RNA processing and modification
Cd1A1G006910.3	Helicase associated domain (HA2) Add an annotation	A	RNA processing and modification
Cd1A1G006910.4	Helicase associated domain (HA2) Add an annotation	A	RNA processing and modification
Cd1A1G006920.1	Belongs to the peptidase A1 family	O	Posttranslational modification, protein turnover, chaperones
Cd1A1G006920.2	Belongs to the peptidase A1 family	O	Posttranslational modification, protein turnover, chaperones
Cd1A1G006930.1	Armadillo/beta-catenin-like repeat	S	Function unknown
Cd1A1G006930.2	Armadillo/beta-catenin-like repeat	S	Function unknown
Cd1A1G006930.3	Armadillo/beta-catenin-like repeat	S	Function unknown
Cd1A1G006940.1	A Receptor for Ubiquitination Targets	S	Function unknown
Cd1A1G006950.1	disease resistance protein	T	Signal transduction mechanisms
Cd1A1G006960.1	Hyccin	T	Signal transduction mechanisms
Cd1A1G006970.1	Proton-conducting pore forming subunit of the membrane integral V0 complex of vacuolar ATPase. V-ATPase is responsible for acidifying a variety of intracellular compartments in eukaryotic cells	C	Energy production and conversion
Cd1A1G006970.2	Proton-conducting pore forming subunit of the membrane integral V0 complex of vacuolar ATPase. V-ATPase is responsible for acidifying a variety of intracellular compartments in eukaryotic cells	C	Energy production and conversion
Cd1A1G006980.1	Amidase	J	Translation, ribosomal structure and biogenesis
Cd1A1G006980.2	Fatty acid amide	J	Translation, ribosomal structure and biogenesis
Cd1A1G006980.3	Amidase	J	Translation, ribosomal structure and biogenesis
Cd1A1G006990.1	AMP-binding enzyme	I	Lipid transport and metabolism
Cd1A1G006990.2	AMP-binding enzyme	I	Lipid transport and metabolism
Cd1A1G006990.3	AMP-binding enzyme	I	Lipid transport and metabolism
Cd1A1G006990.4	AMP-binding enzyme	I	Lipid transport and metabolism
Cd1A1G006990.5	AMP-binding enzyme	I	Lipid transport and metabolism
Cd1A1G007000.1	Proton-conducting pore forming subunit of the membrane integral V0 complex of vacuolar ATPase. V-ATPase is responsible for acidifying a variety of intracellular compartments in eukaryotic cells	C	Energy production and conversion
Cd1A1G007000.2	Proton-conducting pore forming subunit of the membrane integral V0 complex of vacuolar ATPase. V-ATPase is responsible for acidifying a variety of intracellular compartments in eukaryotic cells	C	Energy production and conversion
Cd1A1G007010.1	Filament-like plant protein, long coiled-coil	J	Translation, ribosomal structure and biogenesis
Cd1A1G007010.2	Filament-like plant protein, long coiled-coil	J	Translation, ribosomal structure and biogenesis
Cd1A1G007010.3	Filament-like plant protein, long coiled-coil	J	Translation, ribosomal structure and biogenesis
Cd1A1G007010.4	Amidase	J	Translation, ribosomal structure and biogenesis
Cd1A1G007010.5	Filament-like plant protein, long coiled-coil	S	Function unknown
Cd1A1G007020.1	PB1 domain	S	Function unknown
Cd1A1G007030.1	Domain of unknown function (DUF4220)	S	Function unknown
Cd1A1G007040.1	3-Deoxy-D-manno-octulosonic-acid transferase (kdotransferase)	M	Cell wall/membrane/envelope biogenesis
Cd1A1G007040.2	3-Deoxy-D-manno-octulosonic-acid transferase (kdotransferase)	M	Cell wall/membrane/envelope biogenesis
Cd1A1G007040.3	3-Deoxy-D-manno-octulosonic-acid transferase (kdotransferase)	M	Cell wall/membrane/envelope biogenesis
Cd1A1G007040.4	3-Deoxy-D-manno-octulosonic-acid transferase (kdotransferase)	M	Cell wall/membrane/envelope biogenesis
Cd1A1G007050.1	3-Deoxy-D-manno-octulosonic-acid transferase (kdotransferase)	M	Cell wall/membrane/envelope biogenesis
Cd1A1G007050.2	3-Deoxy-D-manno-octulosonic-acid transferase (kdotransferase)	M	Cell wall/membrane/envelope biogenesis
Cd1A1G007060.1	fructose-bisphosphate aldolase	G	Carbohydrate transport and metabolism
Cd1A1G007060.2	fructose-bisphosphate aldolase	G	Carbohydrate transport and metabolism
Cd1A1G007070.1	Calcium-dependent protein kinase	T	Signal transduction mechanisms
Cd1A1G007080.1	3-Deoxy-D-manno-octulosonic-acid transferase (kdotransferase)	M	Cell wall/membrane/envelope biogenesis
Cd1A1G007080.2	3-Deoxy-D-manno-octulosonic-acid transferase (kdotransferase)	M	Cell wall/membrane/envelope biogenesis
Cd1A1G007080.3	3-Deoxy-D-manno-octulosonic-acid transferase (kdotransferase)	M	Cell wall/membrane/envelope biogenesis
Cd1A1G007080.4	3-Deoxy-D-manno-octulosonic-acid transferase (kdotransferase)	M	Cell wall/membrane/envelope biogenesis
Cd1A1G007080.5	3-Deoxy-D-manno-octulosonic-acid transferase (kdotransferase)	M	Cell wall/membrane/envelope biogenesis
Cd1A1G007090.1	fructose-bisphosphate aldolase	G	Carbohydrate transport and metabolism
Cd1A1G007090.2	fructose-bisphosphate aldolase	G	Carbohydrate transport and metabolism
Cd1A1G007100.1	Integrator complex subunit 3	S	Function unknown
Cd1A1G007110.1	Calcium-dependent protein kinase	T	Signal transduction mechanisms
Cd1A1G007120.1	PIN domain	S	Function unknown
Cd1A1G007120.2	PIN domain	S	Function unknown
Cd1A1G007140.1	Plant protein of unknown function	S	Function unknown
Cd1A1G007160.1	protein desumoylation	O	Posttranslational modification, protein turnover, chaperones
Cd1A1G007160.2	protein desumoylation	O	Posttranslational modification, protein turnover, chaperones
Cd1A1G007160.3	protein desumoylation	O	Posttranslational modification, protein turnover, chaperones
Cd1A1G007160.4	protein desumoylation	O	Posttranslational modification, protein turnover, chaperones
Cd1A1G007190.1	Transferase family	S	Function unknown
Cd1A1G007200.1	Transferase family	S	Function unknown
Cd1A1G007210.1	TFIIS helical bundle-like domain	K	Transcription
Cd1A1G007210.2	TFIIS helical bundle-like domain	K	Transcription
Cd1A1G007210.3	TFIIS helical bundle-like domain	K	Transcription
Cd1A1G007210.4	TFIIS helical bundle-like domain	K	Transcription
Cd1A1G007210.5	TFIIS helical bundle-like domain	K	Transcription
Cd1A1G007230.1	NYN domain	S	Function unknown
Cd1A1G007230.2	NYN domain	S	Function unknown
Cd1A1G007240.1	Protein BYPASS1-related	S	Function unknown
Cd1A1G007260.1	Belongs to the TUB family	S	Function unknown
Cd1A1G007260.2	Belongs to the TUB family	S	Function unknown
Cd1A1G007270.1	rRNA-processing arch domain	A	RNA processing and modification
Cd1A1G007270.2	rRNA-processing arch domain	A	RNA processing and modification
Cd1A1G007270.3	rRNA-processing arch domain	A	RNA processing and modification
Cd1A1G007280.1	Transcription termination and cleavage factor C-terminal	A	RNA processing and modification
Cd1A1G007280.2	Transcription termination and cleavage factor C-terminal	A	RNA processing and modification
Cd1A1G007290.1	WD40 repeats	S	Function unknown
Cd1A1G007290.2	WD40 repeats	S	Function unknown
Cd1A1G007290.3	WD40 repeats	S	Function unknown
Cd1A1G007300.1	TPLATE-like	S	Function unknown
Cd1A1G007320.1	NB-ARC domain	T	Signal transduction mechanisms
Cd1A1G007330.1	Belongs to the short-chain dehydrogenases reductases (SDR) family	Q	Secondary metabolites biosynthesis, transport and catabolism
Cd1A1G007350.1	WD40 repeats	S	Function unknown
Cd1A1G007360.1	Domain of unknown function	S	Function unknown
Cd1A1G007370.1	twin BRCT domain	L	Replication, recombination and repair
Cd1A1G007370.2	twin BRCT domain	L	Replication, recombination and repair
Cd1A1G007370.3	twin BRCT domain	L	Replication, recombination and repair
Cd1A1G007380.1	NAD kinase 2 chloroplastic	G	Carbohydrate transport and metabolism
Cd1A1G007380.2	NAD kinase 2 chloroplastic	G	Carbohydrate transport and metabolism
Cd1A1G007390.1	Protein of unknown function (DUF1618)	S	Function unknown
Cd1A1G007400.1	DNA polymerase	L	Replication, recombination and repair
Cd1A1G007400.2	DNA polymerase	L	Replication, recombination and repair
Cd1A1G007410.1	Remorin, C-terminal region	S	Function unknown
Cd1A1G007410.2	Remorin, C-terminal region	S	Function unknown
Cd1A1G007420.1	Putative S-adenosyl-L-methionine-dependent methyltransferase	S	Function unknown
Cd1A1G007430.1	Putative S-adenosyl-L-methionine-dependent methyltransferase	S	Function unknown
Cd1A1G007440.1	Probable zinc-ribbon domain	S	Function unknown
Cd1A1G007440.2	Probable zinc-ribbon domain	S	Function unknown
Cd1A1G007440.3	Probable zinc-ribbon domain	S	Function unknown
Cd1A1G007450.1	Belongs to the aldehyde dehydrogenase family	C	Energy production and conversion
Cd1A1G007450.2	Belongs to the aldehyde dehydrogenase family	C	Energy production and conversion
Cd1A1G007450.3	Belongs to the aldehyde dehydrogenase family	C	Energy production and conversion
Cd1A1G007460.1	Alginate lyase	S	Function unknown
Cd1A1G007480.1	WD40 repeats	U	Intracellular trafficking, secretion, and vesicular transport
Cd1A1G007480.2	WD40 repeats	U	Intracellular trafficking, secretion, and vesicular transport
Cd1A1G007480.3	protein serine/threonine kinase activity	KLT	Transcription ;Replication, recombination and repair ;Signal transduction mechanisms
Cd1A1G007490.1	protein serine/threonine kinase activity	KLT	Transcription ;Replication, recombination and repair ;Signal transduction mechanisms
Cd1A1G007490.2	WD40 repeats	U	Intracellular trafficking, secretion, and vesicular transport
Cd1A1G007530.1	Alginate lyase	S	Function unknown
Cd1A1G007540.1	Exo70 exocyst complex subunit	U	Intracellular trafficking, secretion, and vesicular transport
Cd1A1G007550.1	Belongs to the plant dehydrin family	S	Function unknown
Cd1A1G007570.1	TFIIS helical bundle-like domain	K	Transcription
Cd1A1G007570.2	TFIIS helical bundle-like domain	K	Transcription
Cd1A1G007570.3	TFIIS helical bundle-like domain	K	Transcription
Cd1A1G007590.1	NB-ARC domain	T	Signal transduction mechanisms
Cd1A1G007590.2	NB-ARC domain	T	Signal transduction mechanisms
Cd1A1G007590.3	belongs to the protein kinase superfamily	T	Signal transduction mechanisms
Cd1A1G007590.4	belongs to the protein kinase superfamily	T	Signal transduction mechanisms
Cd1A1G007600.1	Protein BYPASS1-related	S	Function unknown
Cd1A1G007620.1	Belongs to the TUB family	S	Function unknown
Cd1A1G007620.2	Belongs to the TUB family	S	Function unknown
Cd1A1G007630.1	Ribosome inactivating protein	G	Carbohydrate transport and metabolism
Cd1A1G007630.2	Ribosome inactivating protein	G	Carbohydrate transport and metabolism
Cd1A1G007640.1	Myb/SANT-like DNA-binding domain	S	Function unknown
Cd1A1G007670.1	Autophagy-related protein 13	U	Intracellular trafficking, secretion, and vesicular transport
Cd1A1G007670.2	Autophagy-related protein 13	U	Intracellular trafficking, secretion, and vesicular transport
Cd1A1G007680.1	Protein kinase domain	T	Signal transduction mechanisms
Cd1A1G007680.2	Protein kinase domain	T	Signal transduction mechanisms
Cd1A1G007690.1	Disease resistance protein	T	Signal transduction mechanisms
Cd1A1G007690.2	Disease resistance protein	T	Signal transduction mechanisms
Cd1A1G007690.3	Belongs to the GRAS family	K	Transcription
Cd1A1G007700.1	basic region leucin zipper	K	Transcription
Cd1A1G007730.1	Protein kinase domain	T	Signal transduction mechanisms
Cd1A1G007730.2	Protein kinase domain	T	Signal transduction mechanisms
Cd1A1G007750.1	Wall-associated receptor kinase	T	Signal transduction mechanisms
Cd1A1G007770.1	Protein kinase domain	T	Signal transduction mechanisms
Cd1A1G007770.2	Double-stranded RNA binding motif	J	Translation, ribosomal structure and biogenesis
Cd1A1G007770.3	Double-stranded RNA binding motif	J	Translation, ribosomal structure and biogenesis
Cd1A1G007770.4	Double-stranded RNA binding motif	J	Translation, ribosomal structure and biogenesis
Cd1A1G007770.5	Double-stranded RNA binding motif	J	Translation, ribosomal structure and biogenesis
Cd1A1G007780.1	HIRAN domain	KL	Transcription ;Replication, recombination and repair
Cd1A1G007800.1	Ras of Complex, Roc, domain of DAPkinase	U	Intracellular trafficking, secretion, and vesicular transport
Cd1A1G007800.2	Ras of Complex, Roc, domain of DAPkinase	U	Intracellular trafficking, secretion, and vesicular transport
Cd1A1G007800.3	Ras of Complex, Roc, domain of DAPkinase	U	Intracellular trafficking, secretion, and vesicular transport
Cd1A1G007810.1	PXA domain	DUZ	Cell cycle control, cell division, chromosome partitioning ;Intracellular trafficking, secretion, and vesicular transport ;Cytoskeleton
Cd1A1G007820.1	domain associated with HOX domains	K	Transcription
Cd1A1G007820.2	domain associated with HOX domains	K	Transcription
Cd1A1G007820.3	domain associated with HOX domains	K	Transcription
Cd1A1G007820.4	domain associated with HOX domains	K	Transcription
Cd1A1G007830.1	bHLH-MYC and R2R3-MYB transcription factors N-terminal	S	Function unknown
Cd1A1G007830.2	bHLH-MYC and R2R3-MYB transcription factors N-terminal	S	Function unknown
Cd1A1G007840.1	Glycosyl transferases group 1	S	Function unknown
Cd1A1G007840.2	Glycosyl transferases group 1	S	Function unknown
Cd1A1G007850.1	PPR repeat	S	Function unknown
Cd1A1G007860.1	Pyridine nucleotide-disulphide oxidoreductase	C	Energy production and conversion
Cd1A1G007870.1	cheY-homologous receiver domain	K	Transcription
Cd1A1G007880.1	Exo70 exocyst complex subunit	U	Intracellular trafficking, secretion, and vesicular transport
Cd1A1G007880.2	Exo70 exocyst complex subunit	U	Intracellular trafficking, secretion, and vesicular transport
Cd1A1G007890.1	Late embryogenesis abundant protein	S	Function unknown
Cd1A1G007900.1	belongs to the protein kinase superfamily	T	Signal transduction mechanisms
Cd1A1G007900.2	Chitinase class I	S	Function unknown
Cd1A1G007910.1	belongs to the protein kinase superfamily	T	Signal transduction mechanisms
Cd1A1G007920.1	Protein kinase domain	T	Signal transduction mechanisms
Cd1A1G007920.2	Protein kinase domain	T	Signal transduction mechanisms
Cd1A1G007930.1	regulation of cellular macromolecule biosynthetic process	O	Posttranslational modification, protein turnover, chaperones
Cd1A1G007930.2	regulation of cellular macromolecule biosynthetic process	O	Posttranslational modification, protein turnover, chaperones
Cd1A1G007950.1	Transcriptional repressor, ovate	S	Function unknown
Cd1A1G007960.1	Acyltransferase	I	Lipid transport and metabolism
Cd1A1G007960.2	Acyltransferase	I	Lipid transport and metabolism
Cd1A1G007960.3	Acyltransferase	I	Lipid transport and metabolism
Cd1A1G007960.4	Acyltransferase	I	Lipid transport and metabolism
Cd1A1G007960.5	Acyltransferase	I	Lipid transport and metabolism
Cd1A1G007960.6	Acyltransferase	I	Lipid transport and metabolism
Cd1A1G007960.7	Acyltransferase	I	Lipid transport and metabolism
Cd1A1G007970.1	Transcriptional repressor, ovate	S	Function unknown
Cd1A1G007980.1	Serine carboxypeptidase S28	O	Posttranslational modification, protein turnover, chaperones
Cd1A1G007990.1	B3 DNA binding domain	K	Transcription
Cd1A1G007990.2	B3 DNA binding domain	K	Transcription
Cd1A1G008010.1	C-terminus of AA_permease	E	Amino acid transport and metabolism
Cd1A1G008010.2	C-terminus of AA_permease	E	Amino acid transport and metabolism
Cd1A1G008020.1	Dcp1-like decapping family	AK	RNA processing and modification ;Transcription
Cd1A1G008030.1	Dcp1-like decapping family	AK	RNA processing and modification ;Transcription
Cd1A1G008040.1	basic region leucin zipper	K	Transcription
Cd1A1G008050.1	No apical meristem (NAM) protein	K	Transcription
Cd1A1G008060.1	Rab-GTPase-TBC domain	S	Function unknown
Cd1A1G008060.2	Rab-GTPase-TBC domain	S	Function unknown
Cd1A1G008060.3	Rab-GTPase-TBC domain	S	Function unknown
Cd1A1G008060.4	Rab-GTPase-TBC domain	S	Function unknown
Cd1A1G008060.5	Rab-GTPase-TBC domain	S	Function unknown
Cd1A1G008060.6	Rab-GTPase-TBC domain	S	Function unknown
Cd1A1G008060.7	Rab-GTPase-TBC domain	S	Function unknown
Cd1A1G008060.8	Rab-GTPase-TBC domain	S	Function unknown
Cd1A1G008070.1	Endonuclease that specifically degrades the RNA of RNA- DNA hybrids	L	Replication, recombination and repair
Cd1A1G008080.1	P21-Rho-binding domain	T	Signal transduction mechanisms
Cd1A1G008080.2	Fantastic Four meristem regulator	S	Function unknown
Cd1A1G008090.1	SRP54-type protein, helical bundle domain	U	Intracellular trafficking, secretion, and vesicular transport
Cd1A1G008090.2	SRP54-type protein, helical bundle domain	U	Intracellular trafficking, secretion, and vesicular transport
Cd1A1G008090.3	SRP54-type protein, helical bundle domain	U	Intracellular trafficking, secretion, and vesicular transport
Cd1A1G008100.1	Signal recognition particle 54 kDa protein	U	Intracellular trafficking, secretion, and vesicular transport
Cd1A1G008110.1	Belongs to the peptidase A1 family	O	Posttranslational modification, protein turnover, chaperones
Cd1A1G008140.1	Dual specificity phosphatase, catalytic domain	V	Defense mechanisms
Cd1A1G008140.2	Dual specificity phosphatase, catalytic domain	V	Defense mechanisms
Cd1A1G008150.1	DNA-binding transcription factor activity	K	Transcription
Cd1A1G008150.2	DNA-binding transcription factor activity	K	Transcription
Cd1A1G008150.3	DNA-binding transcription factor activity	K	Transcription
Cd1A1G008170.1	BEST Arabidopsis thaliana protein match is alpha beta-Hydrolases superfamily protein (TAIR	S	Function unknown
Cd1A1G008170.2	BEST Arabidopsis thaliana protein match is alpha beta-Hydrolases superfamily protein (TAIR	S	Function unknown
Cd1A1G008180.1	Phosphatidylethanolamine-binding protein	S	Function unknown
Cd1A1G008190.1	Phosphatidylethanolamine-binding protein	S	Function unknown
Cd1A1G008210.1	Glycosyltransferase family 29 (sialyltransferase)	G	Carbohydrate transport and metabolism
Cd1A1G008220.1	dof zinc finger protein	K	Transcription
Cd1A1G008230.1	F-Box protein	S	Function unknown
Cd1A1G008240.1	Purple acid phosphatase	G	Carbohydrate transport and metabolism
Cd1A1G008240.2	Purple acid phosphatase	G	Carbohydrate transport and metabolism
Cd1A1G008250.1	cytochrome p450	IQ	Lipid transport and metabolism ;Secondary metabolites biosynthesis, transport and catabolism
Cd1A1G008260.1	Root cap	S	Function unknown
Cd1A1G008280.1	Strictosidine synthase	J	Translation, ribosomal structure and biogenesis
Cd1A1G008280.2	Strictosidine synthase	J	Translation, ribosomal structure and biogenesis
Cd1A1G008280.3	Strictosidine synthase	J	Translation, ribosomal structure and biogenesis
Cd1A1G008290.1	galactosyl transferase GMA12/MNN10 family	GM	Carbohydrate transport and metabolism ;Cell wall/membrane/envelope biogenesis
Cd1A1G008310.1	Domain of unknown function	S	Function unknown
Cd1A1G008310.2	Domain of unknown function	S	Function unknown
Cd1A1G008310.3	Domain of unknown function	S	Function unknown
Cd1A1G008310.4	response to abiotic stimulus	G	Carbohydrate transport and metabolism
Cd1A1G008330.1	galactosyl transferase GMA12/MNN10 family	GM	Carbohydrate transport and metabolism ;Cell wall/membrane/envelope biogenesis
Cd1A1G008340.1	Serine/Threonine protein kinases, catalytic domain	T	Signal transduction mechanisms
Cd1A1G008360.1	RING-H2 zinc finger domain	O	Posttranslational modification, protein turnover, chaperones
Cd1A1G008370.1	Stress responsive A/B Barrel Domain	S	Function unknown
Cd1A1G008380.1	Plant protein of unknown function (DUF868)	S	Function unknown
Cd1A1G008390.1	Phosphoglycerate mutase family	G	Carbohydrate transport and metabolism
Cd1A1G008390.2	Phosphoglycerate mutase family	G	Carbohydrate transport and metabolism
Cd1A1G008410.1	S-locus glycoprotein domain	S	Function unknown
Cd1A1G008420.1	Phytosulfokine precursor protein (PSK)	S	Function unknown
Cd1A1G008430.1	DEAD/DEAH box helicase	A	RNA processing and modification
Cd1A1G008430.2	DEAD/DEAH box helicase	A	RNA processing and modification
Cd1A1G008440.1	Domain of unknown function (DUF296)	K	Transcription
Cd1A1G008450.1	Protein of unknown function (DUF668)	S	Function unknown
Cd1A1G008460.1	PHD zinc finger	BK	Chromatin structure and dynamics ;Transcription
Cd1A1G008480.1	Protein tyrosine kinase	T	Signal transduction mechanisms
Cd1A1G008500.1	Belongs to the disease resistance NB-LRR family	T	Signal transduction mechanisms
Cd1A1G008500.2	Belongs to the disease resistance NB-LRR family	T	Signal transduction mechanisms
Cd1A1G008510.1	Belongs to the disease resistance NB-LRR family	T	Signal transduction mechanisms
Cd1A1G008510.2	Belongs to the disease resistance NB-LRR family	T	Signal transduction mechanisms
Cd1A1G008510.3	Belongs to the disease resistance NB-LRR family	T	Signal transduction mechanisms
Cd1A1G008520.1	NB-ARC domain	T	Signal transduction mechanisms
Cd1A1G008530.1	Belongs to the disease resistance NB-LRR family	T	Signal transduction mechanisms
Cd1A1G008540.1	Belongs to the pyruvate kinase family	G	Carbohydrate transport and metabolism
Cd1A1G008540.2	Belongs to the pyruvate kinase family	G	Carbohydrate transport and metabolism
Cd1A1G008540.3	Belongs to the pyruvate kinase family	G	Carbohydrate transport and metabolism
Cd1A1G008540.4	Belongs to the pyruvate kinase family	G	Carbohydrate transport and metabolism
Cd1A1G008550.1	Aluminium induced protein	S	Function unknown
Cd1A1G008550.2	Aluminium induced protein	S	Function unknown
Cd1A1G008550.3	Aluminium induced protein	S	Function unknown
Cd1A1G008550.4	Aluminium induced protein	S	Function unknown
Cd1A1G008550.5	Aluminium induced protein	S	Function unknown
Cd1A1G008560.1	Belongs to the pyruvate kinase family	G	Carbohydrate transport and metabolism
Cd1A1G008560.2	Belongs to the pyruvate kinase family	G	Carbohydrate transport and metabolism
Cd1A1G008560.3	Belongs to the pyruvate kinase family	G	Carbohydrate transport and metabolism
Cd1A1G008560.4	Belongs to the pyruvate kinase family	G	Carbohydrate transport and metabolism
Cd1A1G008560.5	Belongs to the pyruvate kinase family	G	Carbohydrate transport and metabolism
Cd1A1G008560.6	Belongs to the pyruvate kinase family	G	Carbohydrate transport and metabolism
Cd1A1G008560.7	Belongs to the pyruvate kinase family	G	Carbohydrate transport and metabolism
Cd1A1G008570.1	isoform X1	S	Function unknown
Cd1A1G008580.1	peptidyl-prolyl isomerase	O	Posttranslational modification, protein turnover, chaperones
Cd1A1G008580.2	peptidyl-prolyl isomerase	O	Posttranslational modification, protein turnover, chaperones
Cd1A1G008580.3	GDSL/SGNH-like Acyl-Esterase family found in Pmr5 and Cas1p	S	Function unknown
Cd1A1G008580.4	GDSL/SGNH-like Acyl-Esterase family found in Pmr5 and Cas1p	S	Function unknown
Cd1A1G008580.5	GDSL/SGNH-like Acyl-Esterase family found in Pmr5 and Cas1p	S	Function unknown
Cd1A1G008580.6	GDSL/SGNH-like Acyl-Esterase family found in Pmr5 and Cas1p	S	Function unknown
Cd1A1G008590.1	Serine threonine-protein kinase	T	Signal transduction mechanisms
Cd1A1G008590.2	Serine threonine-protein kinase	T	Signal transduction mechanisms
Cd1A1G008590.3	Serine threonine-protein kinase	T	Signal transduction mechanisms
Cd1A1G008600.1	Belongs to the Ca(2 ) cation antiporter (CaCA) (TC 2.A.19) family	P	Inorganic ion transport and metabolism
Cd1A1G008610.1	Aluminium induced protein	S	Function unknown
Cd1A1G008610.2	Aluminium induced protein	S	Function unknown
Cd1A1G008620.1	R3H-associated N-terminal domain	S	Function unknown
Cd1A1G008630.1	AMP-binding enzyme	I	Lipid transport and metabolism
Cd1A1G008630.2	AMP-binding enzyme	I	Lipid transport and metabolism
Cd1A1G008630.3	AMP-binding enzyme	I	Lipid transport and metabolism
Cd1A1G008640.1	set1 Ash2 histone methyltransferase complex subunit	BK	Chromatin structure and dynamics ;Transcription
Cd1A1G008650.1	Ubiquitin-like domain	O	Posttranslational modification, protein turnover, chaperones
Cd1A1G008660.1	Belongs to the UDP-glycosyltransferase family	CG	Energy production and conversion ;Carbohydrate transport and metabolism
Cd1A1G008670.1	Belongs to the UDP-glycosyltransferase family	CG	Energy production and conversion ;Carbohydrate transport and metabolism
Cd1A1G008680.1	UDP-glucoronosyl and UDP-glucosyl transferase	CG	Energy production and conversion ;Carbohydrate transport and metabolism
Cd1A1G008680.2	UDP-glucoronosyl and UDP-glucosyl transferase	CG	Energy production and conversion ;Carbohydrate transport and metabolism
Cd1A1G008690.1	Translation initiation factor IF-2, N-terminal region	T	Signal transduction mechanisms
Cd1A1G008690.2	Translation initiation factor IF-2, N-terminal region	T	Signal transduction mechanisms
Cd1A1G008700.1	L-galactono-1,4-lactone dehydrogenase	V	Defense mechanisms
Cd1A1G008700.2	L-galactono-1,4-lactone dehydrogenase	V	Defense mechanisms
Cd1A1G008710.1	RNA polymerase Rpb5, C-terminal domain	K	Transcription
Cd1A1G008710.2	RNA polymerase Rpb5, C-terminal domain	K	Transcription
Cd1A1G008720.1	Response regulator receiver domain	K	Transcription
Cd1A1G008720.2	Response regulator receiver domain	K	Transcription
Cd1A1G008720.3	Response regulator receiver domain	K	Transcription
Cd1A1G008720.4	Response regulator receiver domain	K	Transcription
Cd1A1G008730.1	Belongs to the cytochrome P450 family	Q	Secondary metabolites biosynthesis, transport and catabolism
Cd1A1G008730.2	Belongs to the cytochrome P450 family	Q	Secondary metabolites biosynthesis, transport and catabolism
Cd1A1G008740.1	2-isopropylmalate synthase	E	Amino acid transport and metabolism
Cd1A1G008740.2	2-isopropylmalate synthase	E	Amino acid transport and metabolism
Cd1A1G008740.3	2-isopropylmalate synthase	E	Amino acid transport and metabolism
Cd1A1G008750.1	Strictosidine synthase	J	Translation, ribosomal structure and biogenesis
Cd1A1G008750.2	Strictosidine synthase	J	Translation, ribosomal structure and biogenesis
Cd1A1G008750.3	Strictosidine synthase	J	Translation, ribosomal structure and biogenesis
Cd1A1G008760.1	Domain of unknown function (DUF3420)	S	Function unknown
Cd1A1G008770.1	Myb/SANT-like DNA-binding domain	S	Function unknown
Cd1A1G008780.1	Belongs to the GRAS family	K	Transcription
Cd1A1G008780.2	Belongs to the GRAS family	K	Transcription
Cd1A1G008790.1	TAP42-like family	T	Signal transduction mechanisms
Cd1A1G008800.1	Cytochrome C biogenesis protein transmembrane region	O	Posttranslational modification, protein turnover, chaperones
Cd1A1G008800.2	Cytochrome c-type biogenesis ccda-like chloroplastic protein	O	Posttranslational modification, protein turnover, chaperones
Cd1A1G008800.3	Cytochrome c-type biogenesis ccda-like chloroplastic protein	O	Posttranslational modification, protein turnover, chaperones
Cd1A1G008810.1	Saccharopine dehydrogenase NADP binding domain	E	Amino acid transport and metabolism
Cd1A1G008810.2	Saccharopine dehydrogenase NADP binding domain	E	Amino acid transport and metabolism
Cd1A1G008810.3	Saccharopine dehydrogenase NADP binding domain	E	Amino acid transport and metabolism
Cd1A1G008810.4	Saccharopine dehydrogenase NADP binding domain	E	Amino acid transport and metabolism
Cd1A1G008810.5	Saccharopine dehydrogenase NADP binding domain	E	Amino acid transport and metabolism
Cd1A1G008810.6	Saccharopine dehydrogenase NADP binding domain	E	Amino acid transport and metabolism
Cd1A1G008810.7	Saccharopine dehydrogenase NADP binding domain	E	Amino acid transport and metabolism
Cd1A1G008830.1	ADP binding	S	Function unknown
Cd1A1G008840.1	EF-hand domain	T	Signal transduction mechanisms
Cd1A1G008840.2	EF-hand domain	T	Signal transduction mechanisms
Cd1A1G008840.3	EF-hand domain	T	Signal transduction mechanisms
Cd1A1G008840.4	EF-hand domain	T	Signal transduction mechanisms
Cd1A1G008840.5	EF-hand domain	T	Signal transduction mechanisms
Cd1A1G008840.6	EF-hand domain	T	Signal transduction mechanisms
Cd1A1G008850.1	EF-hand domain	T	Signal transduction mechanisms
Cd1A1G008850.2	EF-hand, calcium binding motif	T	Signal transduction mechanisms
Cd1A1G008860.1	E3 ubiquitin-protein ligase	O	Posttranslational modification, protein turnover, chaperones
Cd1A1G008860.2	E3 ubiquitin-protein ligase	O	Posttranslational modification, protein turnover, chaperones
Cd1A1G008860.3	E3 ubiquitin-protein ligase	O	Posttranslational modification, protein turnover, chaperones
Cd1A1G008860.4	E3 ubiquitin-protein ligase	O	Posttranslational modification, protein turnover, chaperones
Cd1A1G008870.1	This magnesium-dependent enzyme catalyzes the hydrolysis of ATP coupled with the transport of calcium	P	Inorganic ion transport and metabolism
Cd1A1G008870.2	This magnesium-dependent enzyme catalyzes the hydrolysis of ATP coupled with the transport of calcium	P	Inorganic ion transport and metabolism
Cd1A1G008870.3	This magnesium-dependent enzyme catalyzes the hydrolysis of ATP coupled with the transport of calcium	P	Inorganic ion transport and metabolism
Cd1A1G008890.1	PPR repeat	G	Carbohydrate transport and metabolism
Cd1A1G008890.2	PPR repeat	G	Carbohydrate transport and metabolism
Cd1A1G008890.3	PPR repeat	G	Carbohydrate transport and metabolism
Cd1A1G008890.4	Phosphoglycerate mutase family	G	Carbohydrate transport and metabolism
Cd1A1G008890.5	PPR repeat	G	Carbohydrate transport and metabolism
Cd1A1G008890.6	PPR repeat	G	Carbohydrate transport and metabolism
Cd1A1G008890.7	PPR repeat	G	Carbohydrate transport and metabolism
Cd1A1G008900.1	PPR repeat	G	Carbohydrate transport and metabolism
Cd1A1G008900.2	PPR repeat	G	Carbohydrate transport and metabolism
Cd1A1G008900.3	PPR repeat	G	Carbohydrate transport and metabolism
Cd1A1G008900.4	Phosphoglycerate mutase family	G	Carbohydrate transport and metabolism
Cd1A1G008900.5	PPR repeat	G	Carbohydrate transport and metabolism
Cd1A1G008900.6	PPR repeat	G	Carbohydrate transport and metabolism
Cd1A1G008900.7	PPR repeat	G	Carbohydrate transport and metabolism
Cd1A1G008910.1	BING4CT (NUC141) domain	A	RNA processing and modification
Cd1A1G008910.2	BING4CT (NUC141) domain	A	RNA processing and modification
Cd1A1G008910.3	BING4CT (NUC141) domain	A	RNA processing and modification
Cd1A1G008910.4	BING4CT (NUC141) domain	A	RNA processing and modification
Cd1A1G008910.5	BING4CT (NUC141) domain	A	RNA processing and modification
Cd1A1G008910.6	BING4CT (NUC141) domain	A	RNA processing and modification
Cd1A1G008920.1	RNA polymerase III RPC4	K	Transcription
Cd1A1G008920.2	RNA polymerase III RPC4	K	Transcription
Cd1A1G008920.3	RNA polymerase III RPC4	K	Transcription
Cd1A1G008930.1	Involved in nucleolar processing of pre-18S ribosomal RNA	A	RNA processing and modification
Cd1A1G008930.2	Involved in nucleolar processing of pre-18S ribosomal RNA	A	RNA processing and modification
Cd1A1G008930.3	Involved in nucleolar processing of pre-18S ribosomal RNA	A	RNA processing and modification
Cd1A1G008930.4	Involved in nucleolar processing of pre-18S ribosomal RNA	A	RNA processing and modification
Cd1A1G008930.5	Involved in nucleolar processing of pre-18S ribosomal RNA	A	RNA processing and modification
Cd1A1G008930.6	Involved in nucleolar processing of pre-18S ribosomal RNA	A	RNA processing and modification
Cd1A1G008930.7	Involved in nucleolar processing of pre-18S ribosomal RNA	A	RNA processing and modification
Cd1A1G008940.1	metal-nicotianamine transporter	S	Function unknown
Cd1A1G008950.1	Amino acid permease	E	Amino acid transport and metabolism
Cd1A1G008960.1	May act as a component of the auxin efflux carrier	P	Inorganic ion transport and metabolism
Cd1A1G008970.1	dual specificity protein phosphatase	V	Defense mechanisms
Cd1A1G008970.2	dual specificity protein phosphatase	V	Defense mechanisms
Cd1A1G008980.1	Major Facilitator Superfamily	S	Function unknown
Cd1A1G008980.2	Major Facilitator Superfamily	S	Function unknown
Cd1A1G008990.1	4'-phosphopantetheinyl transferase superfamily	EH	Amino acid transport and metabolism ;Coenzyme transport and metabolism
Cd1A1G008990.2	4'-phosphopantetheinyl transferase superfamily	EH	Amino acid transport and metabolism ;Coenzyme transport and metabolism
Cd1A1G009000.1	Protein ZINC INDUCED	J	Translation, ribosomal structure and biogenesis
Cd1A1G009000.2	Protein ZINC INDUCED	J	Translation, ribosomal structure and biogenesis
Cd1A1G009000.3	Protein ZINC INDUCED	J	Translation, ribosomal structure and biogenesis
Cd1A1G009000.4	Protein ZINC INDUCED	J	Translation, ribosomal structure and biogenesis
Cd1A1G009000.5	Protein ZINC INDUCED	J	Translation, ribosomal structure and biogenesis
Cd1A1G009020.1	Major Facilitator Superfamily	S	Function unknown
Cd1A1G009030.1	Sugar (and other) transporter	J	Translation, ribosomal structure and biogenesis
Cd1A1G009030.2	Sugar (and other) transporter	J	Translation, ribosomal structure and biogenesis
Cd1A1G009030.3	Sugar (and other) transporter	J	Translation, ribosomal structure and biogenesis
Cd1A1G009030.4	Sugar (and other) transporter	J	Translation, ribosomal structure and biogenesis
Cd1A1G009040.1	Major Facilitator Superfamily	S	Function unknown
Cd1A1G009040.2	Ribosomal protein P0 is the functional equivalent of E.coli protein L10	J	Translation, ribosomal structure and biogenesis
Cd1A1G009050.1	Putative gypsy type transposon	S	Function unknown
Cd1A1G009060.1	Caspase domain	DO	Cell cycle control, cell division, chromosome partitioning ;Posttranslational modification, protein turnover, chaperones
Cd1A1G009070.1	Histone-binding protein RBBP4 or subunit C of CAF1 complex	K	Transcription
Cd1A1G009070.2	Histone-binding protein RBBP4 or subunit C of CAF1 complex	K	Transcription
Cd1A1G009070.3	Histone-binding protein RBBP4 or subunit C of CAF1 complex	K	Transcription
Cd1A1G009080.1	EF-hand domain	T	Signal transduction mechanisms
Cd1A1G009080.2	EF-hand domain	T	Signal transduction mechanisms
Cd1A1G009090.1	Non-specific serine threonine protein kinase	T	Signal transduction mechanisms
Cd1A1G009090.2	Non-specific serine threonine protein kinase	T	Signal transduction mechanisms
Cd1A1G009090.3	Non-specific serine threonine protein kinase	T	Signal transduction mechanisms
Cd1A1G009100.1	Polysaccharide lyase family 4, domain III	S	Function unknown
Cd1A1G009110.1	Protein kinase superfamily protein	S	Function unknown
Cd1A1G009120.1	Complex1_LYR-like	S	Function unknown
Cd1A1G009130.1	Belongs to the DHHC palmitoyltransferase family	S	Function unknown
Cd1A1G009130.2	Belongs to the DHHC palmitoyltransferase family	S	Function unknown
Cd1A1G009140.1	SIS domain	M	Cell wall/membrane/envelope biogenesis
Cd1A1G009150.1	Protein of unknown function (DUF3615)	S	Function unknown
Cd1A1G009160.1	Protein of unknown function (DUF3615)	S	Function unknown
Cd1A1G009160.2	Protein of unknown function (DUF3615)	S	Function unknown
Cd1A1G009160.3	Protein of unknown function (DUF3615)	S	Function unknown
Cd1A1G009160.4	Protein of unknown function (DUF3615)	S	Function unknown
Cd1A1G009170.1	Belongs to the UDP-glycosyltransferase family	CG	Energy production and conversion ;Carbohydrate transport and metabolism
Cd1A1G009170.2	Belongs to the UDP-glycosyltransferase family	CG	Energy production and conversion ;Carbohydrate transport and metabolism
Cd1A1G009180.1	Belongs to the glycosyl hydrolase 5 (cellulase A) family	G	Carbohydrate transport and metabolism
Cd1A1G009180.2	Belongs to the glycosyl hydrolase 5 (cellulase A) family	G	Carbohydrate transport and metabolism
Cd1A1G009190.1	Ethylene-responsive protein kinase Le-CTR1	T	Signal transduction mechanisms
Cd1A1G009200.1	Alpha-L-arabinofuranosidase C-terminus	G	Carbohydrate transport and metabolism
Cd1A1G009200.2	Alpha-L-arabinofuranosidase C-terminus	G	Carbohydrate transport and metabolism
Cd1A1G009200.3	Alpha-L-arabinofuranosidase C-terminus	G	Carbohydrate transport and metabolism
Cd1A1G009200.4	Alpha-L-arabinofuranosidase C-terminus	G	Carbohydrate transport and metabolism
Cd1A1G009210.1	SET and RING finger associated domain. Domain of unknown function in SET domain containing proteins and in Deinococcus radiodurans DRA1533.	B	Chromatin structure and dynamics
Cd1A1G009210.2	SET and RING finger associated domain. Domain of unknown function in SET domain containing proteins and in Deinococcus radiodurans DRA1533.	B	Chromatin structure and dynamics
Cd1A1G009220.1	Triose-phosphate Transporter family	EG	Amino acid transport and metabolism ;Carbohydrate transport and metabolism
Cd1A1G009220.2	Triose-phosphate Transporter family	EG	Amino acid transport and metabolism ;Carbohydrate transport and metabolism
Cd1A1G009260.1	UV radiation resistance-associated gene	S	Function unknown
Cd1A1G009260.2	UV radiation resistance-associated gene	S	Function unknown
Cd1A1G009260.3	UV radiation resistance-associated gene	S	Function unknown
Cd1A1G009270.1	Belongs to the multi antimicrobial extrusion (MATE) (TC 2.A.66.1) family	V	Defense mechanisms
Cd1A1G009270.2	Belongs to the multi antimicrobial extrusion (MATE) (TC 2.A.66.1) family	V	Defense mechanisms
Cd1A1G009270.3	Belongs to the multi antimicrobial extrusion (MATE) (TC 2.A.66.1) family	V	Defense mechanisms
Cd1A1G009280.1	Homoserine dehydrogenase	E	Amino acid transport and metabolism
Cd1A1G009280.2	Homoserine dehydrogenase	E	Amino acid transport and metabolism
Cd1A1G009280.3	Homoserine dehydrogenase	E	Amino acid transport and metabolism
Cd1A1G009290.1	Mad3/BUB1 hoMad3/BUB1 homology region 1	D	Cell cycle control, cell division, chromosome partitioning
Cd1A1G009290.2	Mad3/BUB1 hoMad3/BUB1 homology region 1	D	Cell cycle control, cell division, chromosome partitioning
Cd1A1G009290.3	Mad3/BUB1 hoMad3/BUB1 homology region 1	D	Cell cycle control, cell division, chromosome partitioning
Cd1A1G009290.4	Mad3/BUB1 hoMad3/BUB1 homology region 1	D	Cell cycle control, cell division, chromosome partitioning
Cd1A1G009300.1	phosphatidylinositol dephosphorylation	T	Signal transduction mechanisms
Cd1A1G009300.2	phosphatidylinositol dephosphorylation	T	Signal transduction mechanisms
Cd1A1G009300.3	phosphatidylinositol dephosphorylation	T	Signal transduction mechanisms
Cd1A1G009300.4	phosphatidylinositol dephosphorylation	T	Signal transduction mechanisms
Cd1A1G009300.5	phosphatidylinositol dephosphorylation	T	Signal transduction mechanisms
Cd1A1G009300.6	phosphatidylinositol dephosphorylation	T	Signal transduction mechanisms
Cd1A1G009300.7	phosphatidylinositol dephosphorylation	T	Signal transduction mechanisms
Cd1A1G009310.1	RNA polymerase II transcription regulator recruiting activity	ADK	RNA processing and modification ;Cell cycle control, cell division, chromosome partitioning ;Transcription
Cd1A1G009320.1	Belongs to the peptidase C1 family	O	Posttranslational modification, protein turnover, chaperones
Cd1A1G009330.1	CDC45-like protein	L	Replication, recombination and repair
Cd1A1G009340.1	F-Box protein	S	Function unknown
Cd1A1G009350.1	Myb/SANT-like DNA-binding domain	S	Function unknown
Cd1A1G009360.1	Exostosin family	GMW	Carbohydrate transport and metabolism ;Cell wall/membrane/envelope biogenesis ;Extracellular structures
Cd1A1G009370.1	NB-ARC domain	T	Signal transduction mechanisms
Cd1A1G009380.1	Protein kinase domain	T	Signal transduction mechanisms
Cd1A1G009390.1	Protein kinase domain	U	Intracellular trafficking, secretion, and vesicular transport
Cd1A1G009400.1	Belongs to the universal ribosomal protein uS9 family	J	Translation, ribosomal structure and biogenesis
Cd1A1G009410.1	NB-ARC domain	T	Signal transduction mechanisms
Cd1A1G009430.1	transcription, DNA-templated	K	Transcription
Cd1A1G009430.2	No apical meristem (NAM) protein	K	Transcription
Cd1A1G009430.3	No apical meristem (NAM) protein	K	Transcription
Cd1A1G009440.1	disease resistance protein	T	Signal transduction mechanisms
Cd1A1G009450.1	Belongs to the universal ribosomal protein uS9 family	J	Translation, ribosomal structure and biogenesis
Cd1A1G009470.1	transcription, DNA-templated	K	Transcription
Cd1A1G009470.2	No apical meristem (NAM) protein	K	Transcription
Cd1A1G009470.3	No apical meristem (NAM) protein	K	Transcription
Cd1A1G009480.1	Belongs to the GDA1 CD39 NTPase family	G	Carbohydrate transport and metabolism
Cd1A1G009480.2	Belongs to the GDA1 CD39 NTPase family	G	Carbohydrate transport and metabolism
Cd1A1G009480.3	Belongs to the GDA1 CD39 NTPase family	G	Carbohydrate transport and metabolism
Cd1A1G009480.4	Belongs to the GDA1 CD39 NTPase family	G	Carbohydrate transport and metabolism
Cd1A1G009480.5	Belongs to the GDA1 CD39 NTPase family	G	Carbohydrate transport and metabolism
Cd1A1G009480.6	Belongs to the GDA1 CD39 NTPase family	G	Carbohydrate transport and metabolism
Cd1A1G009500.1	Belongs to the UDP-glycosyltransferase family	CG	Energy production and conversion ;Carbohydrate transport and metabolism
Cd1A1G009520.1	nucleoside-diphosphatase activity	GO	Carbohydrate transport and metabolism ;Posttranslational modification, protein turnover, chaperones
Cd1A1G009520.2	nucleoside-diphosphatase activity	GO	Carbohydrate transport and metabolism ;Posttranslational modification, protein turnover, chaperones
Cd1A1G009530.1	zinc finger CCCH domain-containing protein	A	RNA processing and modification
Cd1A1G009540.1	Belongs to the GST superfamily	O	Posttranslational modification, protein turnover, chaperones
Cd1A1G009540.2	Belongs to the GST superfamily	O	Posttranslational modification, protein turnover, chaperones
Cd1A1G009550.1	Belongs to the glycosyltransferase 8 family	G	Carbohydrate transport and metabolism
Cd1A1G009550.2	Belongs to the glycosyltransferase 8 family	G	Carbohydrate transport and metabolism
Cd1A1G009570.1	Ribonuclease H protein	S	Function unknown
Cd1A1G009570.2	Ribonuclease H protein	S	Function unknown
Cd1A1G009610.1	Belongs to the GRAS family	K	Transcription
Cd1A1G009620.1	Belongs to the SNF7 family	U	Intracellular trafficking, secretion, and vesicular transport
Cd1A1G009630.1	Cytidylyltransferase-like	I	Lipid transport and metabolism
Cd1A1G009630.2	Cytidylyltransferase-like	I	Lipid transport and metabolism
Cd1A1G009630.3	Cytidylyltransferase-like	I	Lipid transport and metabolism
Cd1A1G009630.4	Cytidylyltransferase-like	I	Lipid transport and metabolism
Cd1A1G009630.5	Cytidylyltransferase-like	I	Lipid transport and metabolism
Cd1A1G009630.6	Cytidylyltransferase-like	I	Lipid transport and metabolism
Cd1A1G009640.1	belongs to the protein kinase superfamily	T	Signal transduction mechanisms
Cd1A1G009640.2	belongs to the protein kinase superfamily	T	Signal transduction mechanisms
Cd1A1G009640.3	belongs to the protein kinase superfamily	T	Signal transduction mechanisms
Cd1A1G009650.1	NB-ARC domain	T	Signal transduction mechanisms
Cd1A1G009650.2	NB-ARC domain	T	Signal transduction mechanisms
Cd1A1G009670.1	LURP-one-related	S	Function unknown
Cd1A1G009670.2	LURP-one-related	S	Function unknown
Cd1A1G009680.1	LURP-one-related	S	Function unknown
Cd1A1G009700.1	HIT domain	F	Nucleotide transport and metabolism
Cd1A1G009700.2	HIT domain	F	Nucleotide transport and metabolism
Cd1A1G009700.3	HIT domain	F	Nucleotide transport and metabolism
Cd1A1G009700.4	HIT domain	F	Nucleotide transport and metabolism
Cd1A1G009700.5	HIT domain	F	Nucleotide transport and metabolism
Cd1A1G009710.3	Belongs to the formin-like family	TZ	Signal transduction mechanisms ;Cytoskeleton
Cd1A1G009710.4	Belongs to the formin-like family	TZ	Signal transduction mechanisms ;Cytoskeleton
Cd1A1G009710.5	Belongs to the formin-like family	TZ	Signal transduction mechanisms ;Cytoskeleton
Cd1A1G009720.1	LURP-one-related	S	Function unknown
Cd1A1G009730.1	Late embryogenesis abundant protein	S	Function unknown
Cd1A1G009740.1	Belongs to the cytochrome P450 family	Q	Secondary metabolites biosynthesis, transport and catabolism
Cd1A1G009740.2	Belongs to the cytochrome P450 family	IQ	Lipid transport and metabolism ;Secondary metabolites biosynthesis, transport and catabolism
Cd1A1G009750.1	Belongs to the cytochrome P450 family	IQ	Lipid transport and metabolism ;Secondary metabolites biosynthesis, transport and catabolism
Cd1A1G009750.2	Belongs to the cytochrome P450 family	IQ	Lipid transport and metabolism ;Secondary metabolites biosynthesis, transport and catabolism
Cd1A1G009750.3	Belongs to the cytochrome P450 family	IQ	Lipid transport and metabolism ;Secondary metabolites biosynthesis, transport and catabolism
Cd1A1G009750.4	Belongs to the cytochrome P450 family	IQ	Lipid transport and metabolism ;Secondary metabolites biosynthesis, transport and catabolism
Cd1A1G009750.5	Ring finger domain	O	Posttranslational modification, protein turnover, chaperones
Cd1A1G009760.1	Protein of unknown function (DUF1191)	S	Function unknown
Cd1A1G009770.1	Belongs to the NPH3 family	S	Function unknown
Cd1A1G009780.1	Belongs to the glycosyl hydrolase 5 (cellulase A) family	G	Carbohydrate transport and metabolism
Cd1A1G009790.1	Alpha/beta hydrolase family	S	Function unknown
Cd1A1G009790.2	Alpha/beta hydrolase family	S	Function unknown
Cd1A1G009790.3	Alpha/beta hydrolase family	S	Function unknown
Cd1A1G009800.1	Probable zinc-ribbon domain	S	Function unknown
Cd1A1G009810.1	DNA binding domain	K	Transcription
Cd1A1G009820.1	DNA binding domain	K	Transcription
Cd1A1G009820.2	WRKY DNA -binding domain	K	Transcription
Cd1A1G009830.1	WRKY DNA -binding domain	K	Transcription
Cd1A1G009830.2	WRKY DNA -binding domain	K	Transcription
Cd1A1G009840.1	DNA binding domain	K	Transcription
Cd1A1G009860.1	PA domain	T	Signal transduction mechanisms
Cd1A1G009860.2	PA domain	T	Signal transduction mechanisms
Cd1A1G009860.3	PA domain	T	Signal transduction mechanisms
Cd1A1G009870.1	Elongation factor P, C-terminal	J	Translation, ribosomal structure and biogenesis
Cd1A1G009870.2	Elongation factor P, C-terminal	J	Translation, ribosomal structure and biogenesis
Cd1A1G009880.1	Belongs to the chalcone isomerase family	S	Function unknown
Cd1A1G009890.1	RING-like zinc finger	O	Posttranslational modification, protein turnover, chaperones
Cd1A1G009900.1	Plant non-specific lipid-transfer proteins transfer phospholipids as well as galactolipids across membranes. May play a role in wax or cutin deposition in the cell walls of expanding epidermal cells and certain secretory tissues	G	Carbohydrate transport and metabolism
Cd1A1G009910.1	Plant lipid transfer protein / seed storage protein / trypsin-alpha amylase inhibitor domain family	T	Signal transduction mechanisms
Cd1A1G009920.1	Plant protein of unknown function (DUF641)	S	Function unknown
Cd1A1G009920.2	PPR repeat	S	Function unknown
Cd1A1G009920.3	Plant non-specific lipid-transfer proteins transfer phospholipids as well as galactolipids across membranes. May play a role in wax or cutin deposition in the cell walls of expanding epidermal cells and certain secretory tissues	G	Carbohydrate transport and metabolism
Cd1A1G009920.4	PPR repeat	S	Function unknown
Cd1A1G009930.1	isoform X1	L	Replication, recombination and repair
Cd1A1G009930.2	isoform X1	L	Replication, recombination and repair
Cd1A1G009930.3	isoform X1	L	Replication, recombination and repair
Cd1A1G009930.4	isoform X1	L	Replication, recombination and repair
Cd1A1G009930.5	isoform X1	L	Replication, recombination and repair
Cd1A1G009930.6	isoform X1	L	Replication, recombination and repair
Cd1A1G009940.1	intracellular signal transduction	T	Signal transduction mechanisms
Cd1A1G009940.2	intracellular signal transduction	T	Signal transduction mechanisms
Cd1A1G009950.1	C2 domain	S	Function unknown
Cd1A1G009950.2	C2 domain	S	Function unknown
Cd1A1G009960.1	Sec63 Brl domain	A	RNA processing and modification
Cd1A1G009970.1	Anaphase-promoting complex subunit 11 RING-H2 finger	O	Posttranslational modification, protein turnover, chaperones
Cd1A1G009980.1	Non-specific serine threonine protein kinase	T	Signal transduction mechanisms
Cd1A1G009990.1	Non-specific serine threonine protein kinase	T	Signal transduction mechanisms
Cd1A1G010010.1	Stress response protein nst1-like	S	Function unknown
Cd1A1G010010.2	Stress response protein nst1-like	S	Function unknown
Cd1A1G010020.1	isoform X1	S	Function unknown
Cd1A1G010020.2	belongs to the protein kinase superfamily	T	Signal transduction mechanisms
Cd1A1G010020.3	belongs to the protein kinase superfamily	T	Signal transduction mechanisms
Cd1A1G010020.4	ADP,ATP carrier protein	P	Inorganic ion transport and metabolism
Cd1A1G010020.5	isoform X1	S	Function unknown
Cd1A1G010020.6	isoform X1	S	Function unknown
Cd1A1G010020.7	isoform X1	S	Function unknown
Cd1A1G010030.1	Saposin (B) Domains	GI	Carbohydrate transport and metabolism ;Lipid transport and metabolism
Cd1A1G010030.2	Saposin (B) Domains	GI	Carbohydrate transport and metabolism ;Lipid transport and metabolism
Cd1A1G010040.1	Belongs to the peroxidase family. Classical plant (class III) peroxidase subfamily	Q	Secondary metabolites biosynthesis, transport and catabolism
Cd1A1G010040.2	Belongs to the peroxidase family. Classical plant (class III) peroxidase subfamily	Q	Secondary metabolites biosynthesis, transport and catabolism
Cd1A1G010040.3	Belongs to the peroxidase family. Classical plant (class III) peroxidase subfamily	Q	Secondary metabolites biosynthesis, transport and catabolism
Cd1A1G010040.4	Belongs to the peroxidase family. Classical plant (class III) peroxidase subfamily	Q	Secondary metabolites biosynthesis, transport and catabolism
Cd1A1G010040.5	Belongs to the peroxidase family. Classical plant (class III) peroxidase subfamily	Q	Secondary metabolites biosynthesis, transport and catabolism
Cd1A1G010050.1	GCN5-like protein 1 (GCN5L1)	K	Transcription
Cd1A1G010050.2	GCN5-like protein 1 (GCN5L1)	K	Transcription
Cd1A1G010070.1	Protein kinase domain	T	Signal transduction mechanisms
Cd1A1G010080.1	BTB/POZ domain	D	Cell cycle control, cell division, chromosome partitioning
Cd1A1G010080.2	BTB/POZ domain	D	Cell cycle control, cell division, chromosome partitioning
Cd1A1G010090.1	transcription factor	S	Function unknown
Cd1A1G010110.1	LRR-repeat protein	S	Function unknown
Cd1A1G010110.2	LRR-repeat protein	S	Function unknown
Cd1A1G010110.3	LRR-repeat protein	S	Function unknown
Cd1A1G010120.1	isoform X1	S	Function unknown
Cd1A1G010120.2	isoform X1	S	Function unknown
Cd1A1G010120.3	isoform X1	S	Function unknown
Cd1A1G010120.4	isoform X1	S	Function unknown
Cd1A1G010120.5	isoform X1	S	Function unknown
Cd1A1G010120.6	isoform X1	S	Function unknown
Cd1A1G010120.7	isoform X1	S	Function unknown
Cd1A1G010120.8	isoform X1	S	Function unknown
Cd1A1G010130.1	Regulatory-associated protein of	D	Cell cycle control, cell division, chromosome partitioning
Cd1A1G010130.2	Regulatory-associated protein of	D	Cell cycle control, cell division, chromosome partitioning
Cd1A1G010130.3	Regulatory-associated protein of	D	Cell cycle control, cell division, chromosome partitioning
Cd1A1G010130.4	Regulatory-associated protein of	D	Cell cycle control, cell division, chromosome partitioning
Cd1A1G010130.5	Regulatory-associated protein of	D	Cell cycle control, cell division, chromosome partitioning
Cd1A1G010130.6	Regulatory-associated protein of	D	Cell cycle control, cell division, chromosome partitioning
Cd1A1G010140.1	FBD	S	Function unknown
Cd1A1G010140.2	FBD	S	Function unknown
Cd1A1G010140.3	FBD	S	Function unknown
Cd1A1G010160.1	ubiE/COQ5 methyltransferase family	J	Translation, ribosomal structure and biogenesis
Cd1A1G010160.2	ubiE/COQ5 methyltransferase family	J	Translation, ribosomal structure and biogenesis
Cd1A1G010170.1	Bifunctional enzyme. Involved in de novo dTMP biosynthesis. Key enzyme in folate metabolism	H	Coenzyme transport and metabolism
Cd1A1G010170.2	Bifunctional enzyme. Involved in de novo dTMP biosynthesis. Key enzyme in folate metabolism	H	Coenzyme transport and metabolism
Cd1A1G010170.3	Bifunctional enzyme. Involved in de novo dTMP biosynthesis. Key enzyme in folate metabolism	H	Coenzyme transport and metabolism
Cd1A1G010170.4	Bifunctional enzyme. Involved in de novo dTMP biosynthesis. Key enzyme in folate metabolism	H	Coenzyme transport and metabolism
Cd1A1G010170.5	Bifunctional enzyme. Involved in de novo dTMP biosynthesis. Key enzyme in folate metabolism	H	Coenzyme transport and metabolism
Cd1A1G010170.6	Bifunctional enzyme. Involved in de novo dTMP biosynthesis. Key enzyme in folate metabolism	H	Coenzyme transport and metabolism
Cd1A1G010180.1	Nodulin-like	V	Defense mechanisms
Cd1A1G010180.2	Nodulin-like	V	Defense mechanisms
Cd1A1G010180.3	Belongs to the multi antimicrobial extrusion (MATE) (TC 2.A.66.1) family	V	Defense mechanisms
Cd1A1G010180.4	Belongs to the multi antimicrobial extrusion (MATE) (TC 2.A.66.1) family	V	Defense mechanisms
Cd1A1G010180.5	Nodulin-like	V	Defense mechanisms
Cd1A1G010180.6	Nodulin-like	S	Function unknown
Cd1A1G010180.7	Nodulin-like	S	Function unknown
Cd1A1G010200.1	GDSL/SGNH-like Acyl-Esterase family found in Pmr5 and Cas1p	S	Function unknown
Cd1A1G010200.2	GDSL/SGNH-like Acyl-Esterase family found in Pmr5 and Cas1p	S	Function unknown
Cd1A1G010210.1	Ribonuclease H protein	E	Amino acid transport and metabolism
Cd1A1G010220.1	Belongs to the MIP aquaporin (TC 1.A.8) family	P	Inorganic ion transport and metabolism
Cd1A1G010230.1	GDSL/SGNH-like Acyl-Esterase family found in Pmr5 and Cas1p	S	Function unknown
Cd1A1G010230.2	GDSL/SGNH-like Acyl-Esterase family found in Pmr5 and Cas1p	S	Function unknown
Cd1A1G010250.1	Stores iron in a soluble, non-toxic, readily available form. Important for iron homeostasis. Iron is taken up in the ferrous form and deposited as ferric hydroxides after oxidation	P	Inorganic ion transport and metabolism
Cd1A1G010250.2	Stores iron in a soluble, non-toxic, readily available form. Important for iron homeostasis. Iron is taken up in the ferrous form and deposited as ferric hydroxides after oxidation	P	Inorganic ion transport and metabolism
Cd1A1G010250.3	Belongs to the ubiquitin-activating E1 family	O	Posttranslational modification, protein turnover, chaperones
Cd1A1G010250.4	Belongs to the ubiquitin-activating E1 family	O	Posttranslational modification, protein turnover, chaperones
Cd1A1G010250.5	Belongs to the ubiquitin-activating E1 family	O	Posttranslational modification, protein turnover, chaperones
Cd1A1G010250.6	Belongs to the ubiquitin-activating E1 family	O	Posttranslational modification, protein turnover, chaperones
Cd1A1G010250.7	Belongs to the ubiquitin-activating E1 family	O	Posttranslational modification, protein turnover, chaperones
Cd1A1G010260.1	Protein tyrosine kinase	T	Signal transduction mechanisms
Cd1A1G010260.2	Protein tyrosine kinase	T	Signal transduction mechanisms
Cd1A1G010270.1	Myb-like DNA-binding domain	K	Transcription
Cd1A1G010270.2	Myb-like DNA-binding domain	K	Transcription
Cd1A1G010270.3	Myb-like DNA-binding domain	K	Transcription
Cd1A1G010270.4	Myb-like DNA-binding domain	K	Transcription
Cd1A1G010280.1	phytol kinase activity	I	Lipid transport and metabolism
Cd1A1G010290.1	SWI complex, BAF60b domains	K	Transcription
Cd1A1G010310.1	Component of the ribosome assembly machinery. Nuclear paralog of the ribosomal protein P0, it binds pre-60S subunits at an early stage of assembly in the nucleolus, and is replaced by P0 in cytoplasmic pre-60S subunits and mature 80S ribosomes	A	RNA processing and modification
Cd1A1G010320.1	calcium-binding protein	T	Signal transduction mechanisms
Cd1A1G010330.1	Clathrin is the major protein of the polyhedral coat of coated pits and vesicles	U	Intracellular trafficking, secretion, and vesicular transport
Cd1A1G010330.2	Clathrin is the major protein of the polyhedral coat of coated pits and vesicles	U	Intracellular trafficking, secretion, and vesicular transport
Cd1A1G010330.3	Clathrin is the major protein of the polyhedral coat of coated pits and vesicles	U	Intracellular trafficking, secretion, and vesicular transport
Cd1A1G010330.4	Clathrin is the major protein of the polyhedral coat of coated pits and vesicles	U	Intracellular trafficking, secretion, and vesicular transport
Cd1A1G010340.1	Asparagine synthetase	E	Amino acid transport and metabolism
Cd1A1G010340.2	Asparagine synthetase	E	Amino acid transport and metabolism
Cd1A1G010350.1	unsaturated fatty acid metabolic process	I	Lipid transport and metabolism
Cd1A1G010360.1	Double Clp-N motif-containing P-loop nucleoside triphosphate hydrolases superfamily protein	O	Posttranslational modification, protein turnover, chaperones
Cd1A1G010370.1	MIZ/SP-RING zinc finger	K	Transcription
Cd1A1G010370.10	MIZ/SP-RING zinc finger	K	Transcription
Cd1A1G010370.11	MIZ/SP-RING zinc finger	K	Transcription
Cd1A1G010370.2	MIZ/SP-RING zinc finger	K	Transcription
Cd1A1G010370.3	MIZ/SP-RING zinc finger	K	Transcription
Cd1A1G010370.4	MIZ/SP-RING zinc finger	K	Transcription
Cd1A1G010370.5	MIZ/SP-RING zinc finger	K	Transcription
Cd1A1G010370.6	MIZ/SP-RING zinc finger	K	Transcription
Cd1A1G010370.7	MIZ/SP-RING zinc finger	K	Transcription
Cd1A1G010370.8	MIZ/SP-RING zinc finger	K	Transcription
Cd1A1G010370.9	MIZ/SP-RING zinc finger	K	Transcription
Cd1A1G010380.1	Belongs to the protein kinase superfamily	T	Signal transduction mechanisms
Cd1A1G010390.1	phospholipase C	I	Lipid transport and metabolism
Cd1A1G010390.2	phospholipase C	I	Lipid transport and metabolism
Cd1A1G010390.3	phospholipase C	I	Lipid transport and metabolism
Cd1A1G010390.4	phospholipase C	I	Lipid transport and metabolism
Cd1A1G010390.5	phospholipase C	I	Lipid transport and metabolism
Cd1A1G010390.6	phospholipase C	I	Lipid transport and metabolism
Cd1A1G010390.7	phospholipase C	I	Lipid transport and metabolism
Cd1A1G010390.8	Belongs to the mitochondrial carrier (TC 2.A.29) family	C	Energy production and conversion
Cd1A1G010400.1	Belongs to the TRAFAC class myosin-kinesin ATPase superfamily. Kinesin family	Z	Cytoskeleton
Cd1A1G010410.1	multicellular organism development	K	Transcription
Cd1A1G010420.1	CCT motif	K	Transcription
Cd1A1G010430.1	Serine aminopeptidase, S33	I	Lipid transport and metabolism
Cd1A1G010430.2	Exo70 exocyst complex subunit	U	Intracellular trafficking, secretion, and vesicular transport
Cd1A1G010430.3	Serine aminopeptidase, S33	I	Lipid transport and metabolism
Cd1A1G010430.4	Serine aminopeptidase, S33	I	Lipid transport and metabolism
Cd1A1G010430.5	Serine aminopeptidase, S33	I	Lipid transport and metabolism
Cd1A1G010430.6	Serine aminopeptidase, S33	I	Lipid transport and metabolism
Cd1A2G000010.1	NB-ARC domain	T	Signal transduction mechanisms
Cd1A2G000020.1	Type III restriction enzyme, res subunit	A	RNA processing and modification
Cd1A2G000020.2	Type III restriction enzyme, res subunit	A	RNA processing and modification
Cd1A2G000020.3	Type III restriction enzyme, res subunit	A	RNA processing and modification
Cd1A2G000030.1	Myb-like DNA-binding domain	K	Transcription
Cd1A2G000040.1	Belongs to the protein kinase superfamily. Ser Thr protein kinase family	T	Signal transduction mechanisms
Cd1A2G000050.1	Pectinesterase	G	Carbohydrate transport and metabolism
Cd1A2G000060.1	Belongs to the glycosyl hydrolase 1 family	G	Carbohydrate transport and metabolism
Cd1A2G000060.2	Belongs to the glycosyl hydrolase 1 family	G	Carbohydrate transport and metabolism
Cd1A2G000060.3	Belongs to the glycosyl hydrolase 1 family	G	Carbohydrate transport and metabolism
Cd1A2G000060.4	Belongs to the glycosyl hydrolase 1 family	G	Carbohydrate transport and metabolism
Cd1A2G000070.1	regulation of response to stimulus	S	Function unknown
Cd1A2G000080.1	Necessary for the splicing of pre-mRNA	A	RNA processing and modification
Cd1A2G000080.2	Necessary for the splicing of pre-mRNA	A	RNA processing and modification
Cd1A2G000080.3	Necessary for the splicing of pre-mRNA	A	RNA processing and modification
Cd1A2G000080.4	Necessary for the splicing of pre-mRNA	A	RNA processing and modification
Cd1A2G000090.1	ATPases associated with a variety of cellular activities	T	Signal transduction mechanisms
Cd1A2G000090.2	disease resistance protein	T	Signal transduction mechanisms
Cd1A2G000100.1	NB-ARC domain	T	Signal transduction mechanisms
Cd1A2G000110.1	NB-ARC domain	T	Signal transduction mechanisms
Cd1A2G000120.1	DYW family of nucleic acid deaminases	S	Function unknown
Cd1A2G000130.1	NB-ARC domain	T	Signal transduction mechanisms
Cd1A2G000140.1	NB-ARC domain	T	Signal transduction mechanisms
Cd1A2G000150.1	NB-ARC domain	T	Signal transduction mechanisms
Cd1A2G000160.1	DYW family of nucleic acid deaminases	S	Function unknown
Cd1A2G000160.2	DYW family of nucleic acid deaminases	S	Function unknown
Cd1A2G000170.1	NB-ARC domain	T	Signal transduction mechanisms
Cd1A2G000180.1	Protein kinase domain	T	Signal transduction mechanisms
Cd1A2G000180.2	Protein kinase domain	T	Signal transduction mechanisms
Cd1A2G000190.1	glycerol-3-phosphate acyltransferase	I	Lipid transport and metabolism
Cd1A2G000200.1	serine threonine-protein kinase ctr1	T	Signal transduction mechanisms
Cd1A2G000200.2	serine threonine-protein kinase ctr1	T	Signal transduction mechanisms
Cd1A2G000200.3	serine threonine-protein kinase ctr1	T	Signal transduction mechanisms
Cd1A2G000210.1	Pectinesterase	G	Carbohydrate transport and metabolism
Cd1A2G000210.2	Pectinesterase	G	Carbohydrate transport and metabolism
Cd1A2G000220.1	Pectinesterase	G	Carbohydrate transport and metabolism
Cd1A2G000220.2	Pectinesterase	G	Carbohydrate transport and metabolism
Cd1A2G000230.1	Protein MODIFIER OF SNC1	S	Function unknown
Cd1A2G000230.2	Protein MODIFIER OF SNC1	S	Function unknown
Cd1A2G000240.1	Belongs to the UDP-glycosyltransferase family	CG	Energy production and conversion ;Carbohydrate transport and metabolism
Cd1A2G000250.1	Wall-associated receptor kinase	T	Signal transduction mechanisms
Cd1A2G000250.2	Wall-associated receptor kinase	T	Signal transduction mechanisms
Cd1A2G000250.3	Wall-associated receptor kinase	T	Signal transduction mechanisms
Cd1A2G000250.4	Wall-associated receptor kinase	T	Signal transduction mechanisms
Cd1A2G000250.5	Wall-associated receptor kinase	T	Signal transduction mechanisms
Cd1A2G000250.6	Wall-associated receptor kinase	T	Signal transduction mechanisms
Cd1A2G000260.1	Wall-associated receptor kinase	T	Signal transduction mechanisms
Cd1A2G000270.1	Epidermal growth factor-like domain.	T	Signal transduction mechanisms
Cd1A2G000280.1	Belongs to the protein kinase superfamily. Ser Thr protein kinase family	T	Signal transduction mechanisms
Cd1A2G000290.1	ARM repeat superfamily protein	S	Function unknown
Cd1A2G000290.2	ARM repeat superfamily protein	S	Function unknown
Cd1A2G000290.3	ARM repeat superfamily protein	S	Function unknown
Cd1A2G000300.1	ATP citrate lyase citrate-binding	C	Energy production and conversion
Cd1A2G000300.2	ATP citrate lyase citrate-binding	C	Energy production and conversion
Cd1A2G000310.1	RNA polymerase II transcription regulator recruiting activity	ADK	RNA processing and modification ;Cell cycle control, cell division, chromosome partitioning ;Transcription
Cd1A2G000320.1	Glycosyl hydrolases family 18	M	Cell wall/membrane/envelope biogenesis
Cd1A2G000330.1	Glycosyl hydrolases family 18	M	Cell wall/membrane/envelope biogenesis
Cd1A2G000340.1	aspartic-type endopeptidase activity	M	Cell wall/membrane/envelope biogenesis
Cd1A2G000350.1	Glycosyl hydrolases family 18	M	Cell wall/membrane/envelope biogenesis
Cd1A2G000360.1	Glycosyl hydrolases family 18	G	Carbohydrate transport and metabolism
Cd1A2G000370.1	C2H2-type zinc finger	S	Function unknown
Cd1A2G000380.1	Domain of unknown function (DUF4220)	S	Function unknown
Cd1A2G000380.2	Domain of unknown function (DUF4220)	S	Function unknown
Cd1A2G000390.1	C2H2-type zinc finger	S	Function unknown
Cd1A2G000400.1	DDE superfamily endonuclease	L	Replication, recombination and repair
Cd1A2G000410.1	Thaumatin family	O	Posttranslational modification, protein turnover, chaperones
Cd1A2G000420.1	Anaphase-promoting complex subunit 11 RING-H2 finger	O	Posttranslational modification, protein turnover, chaperones
Cd1A2G000430.1	Belongs to the peptidase S8 family	O	Posttranslational modification, protein turnover, chaperones
Cd1A2G000440.1	Belongs to the SNF7 family	U	Intracellular trafficking, secretion, and vesicular transport
Cd1A2G000440.2	Belongs to the SNF7 family	U	Intracellular trafficking, secretion, and vesicular transport
Cd1A2G000440.3	Belongs to the SNF7 family	U	Intracellular trafficking, secretion, and vesicular transport
Cd1A2G000460.1	Belongs to the protein kinase superfamily. Ser Thr protein kinase family	T	Signal transduction mechanisms
Cd1A2G000470.1	Protein of unknown function (DUF1618)	S	Function unknown
Cd1A2G000480.1	Metallothionein	S	Function unknown
Cd1A2G000490.1	Belongs to the glycosyl hydrolase 17 family	G	Carbohydrate transport and metabolism
Cd1A2G000500.1	Rhomboid family	T	Signal transduction mechanisms
Cd1A2G000500.2	Rhomboid family	T	Signal transduction mechanisms
Cd1A2G000510.1	Belongs to the GRAS family	K	Transcription
Cd1A2G000510.2	GRAS domain family	K	Transcription
Cd1A2G000520.1	SANT SWI3, ADA2, N-CoR and TFIIIB'' DNA-binding domains	O	Posttranslational modification, protein turnover, chaperones
Cd1A2G000520.2	SANT SWI3, ADA2, N-CoR and TFIIIB'' DNA-binding domains	O	Posttranslational modification, protein turnover, chaperones
Cd1A2G000520.3	SANT SWI3, ADA2, N-CoR and TFIIIB'' DNA-binding domains	O	Posttranslational modification, protein turnover, chaperones
Cd1A2G000520.4	SANT SWI3, ADA2, N-CoR and TFIIIB'' DNA-binding domains	O	Posttranslational modification, protein turnover, chaperones
Cd1A2G000530.1	Haemolytic	S	Function unknown
Cd1A2G000540.1	Thaumatin family	O	Posttranslational modification, protein turnover, chaperones
Cd1A2G000550.1	Ribulose bisphosphate carboxylase oxygenase activase	O	Posttranslational modification, protein turnover, chaperones
Cd1A2G000560.1	Ribulose bisphosphate carboxylase oxygenase activase	O	Posttranslational modification, protein turnover, chaperones
Cd1A2G000570.1	zinc finger	S	Function unknown
Cd1A2G000580.1	Belongs to the sterol desaturase family	I	Lipid transport and metabolism
Cd1A2G000580.2	Belongs to the sterol desaturase family	I	Lipid transport and metabolism
Cd1A2G000590.1	Belongs to the SKP1 family	K	Transcription
Cd1A2G000590.2	Belongs to the SKP1 family	K	Transcription
Cd1A2G000600.1	Belongs to the mitochondrial carrier (TC 2.A.29) family	C	Energy production and conversion
Cd1A2G000600.2	Belongs to the mitochondrial carrier (TC 2.A.29) family	C	Energy production and conversion
Cd1A2G000600.3	Belongs to the mitochondrial carrier (TC 2.A.29) family	C	Energy production and conversion
Cd1A2G000610.1	Acyl-coenzyme A thioesterase 13-like	Q	Secondary metabolites biosynthesis, transport and catabolism
Cd1A2G000620.1	UAS	T	Signal transduction mechanisms
Cd1A2G000640.1	DNA binding domain	K	Transcription
Cd1A2G000640.2	DNA binding domain	K	Transcription
Cd1A2G000640.3	DNA binding domain	K	Transcription
Cd1A2G000640.4	DNA binding domain	K	Transcription
Cd1A2G000650.1	Protein of unknown function (DUF740)	S	Function unknown
Cd1A2G000660.1	GDSL-like Lipase/Acylhydrolase family	I	Lipid transport and metabolism
Cd1A2G000660.2	GDSL-like Lipase/Acylhydrolase family	I	Lipid transport and metabolism
Cd1A2G000670.1	Translationally controlled tumour protein	DZ	Cell cycle control, cell division, chromosome partitioning ;Cytoskeleton
Cd1A2G000680.1	disease resistance protein	T	Signal transduction mechanisms
Cd1A2G000680.2	disease resistance protein	T	Signal transduction mechanisms
Cd1A2G000700.1	DDE superfamily endonuclease	L	Replication, recombination and repair
Cd1A2G000710.1	von Willebrand factor type A domain	S	Function unknown
Cd1A2G000710.2	von Willebrand factor type A domain	S	Function unknown
Cd1A2G000710.3	von Willebrand factor type A domain	S	Function unknown
Cd1A2G000720.1	von Willebrand factor type A domain	S	Function unknown
Cd1A2G000720.2	von Willebrand factor type A domain	S	Function unknown
Cd1A2G000730.1	Belongs to the protein kinase superfamily. Ser Thr protein kinase family	T	Signal transduction mechanisms
Cd1A2G000740.1	Anaphase-promoting complex subunit 4 WD40 domain	S	Function unknown
Cd1A2G000740.2	Anaphase-promoting complex subunit 4 WD40 domain	S	Function unknown
Cd1A2G000750.1	Belongs to the Ca(2 ) cation antiporter (CaCA) (TC 2.A.19) family	PT	Inorganic ion transport and metabolism ;Signal transduction mechanisms
Cd1A2G000750.2	Belongs to the Ca(2 ) cation antiporter (CaCA) (TC 2.A.19) family	PT	Inorganic ion transport and metabolism ;Signal transduction mechanisms
Cd1A2G000760.1	AAA-type ATPase family protein	O	Posttranslational modification, protein turnover, chaperones
Cd1A2G000760.2	AAA-type ATPase family protein	O	Posttranslational modification, protein turnover, chaperones
Cd1A2G000760.3	AAA-type ATPase family protein	O	Posttranslational modification, protein turnover, chaperones
Cd1A2G000760.4	AAA-type ATPase family protein	O	Posttranslational modification, protein turnover, chaperones
Cd1A2G000770.1	Belongs to the AAA ATPase family	O	Posttranslational modification, protein turnover, chaperones
Cd1A2G000790.1	GDP-fucose protein O-fucosyltransferase	G	Carbohydrate transport and metabolism
Cd1A2G000790.2	GDP-fucose protein O-fucosyltransferase	G	Carbohydrate transport and metabolism
Cd1A2G000790.3	GDP-fucose protein O-fucosyltransferase	G	Carbohydrate transport and metabolism
Cd1A2G000790.4	GDP-fucose protein O-fucosyltransferase	G	Carbohydrate transport and metabolism
Cd1A2G000790.5	GDP-fucose protein O-fucosyltransferase	G	Carbohydrate transport and metabolism
Cd1A2G000790.6	GDP-fucose protein O-fucosyltransferase	G	Carbohydrate transport and metabolism
Cd1A2G000800.1	Auxilin-related protein	S	Function unknown
Cd1A2G000820.1	G-type lectin S-receptor-like serine threonine-protein kinase	T	Signal transduction mechanisms
Cd1A2G000830.1	Protein tyrosine kinase	T	Signal transduction mechanisms
Cd1A2G000840.1	NB-ARC domain	T	Signal transduction mechanisms
Cd1A2G000850.1	Protein tyrosine kinase	T	Signal transduction mechanisms
Cd1A2G000850.2	Protein tyrosine kinase	T	Signal transduction mechanisms
Cd1A2G000860.1	Protein MID1-COMPLEMENTING ACTIVITY	S	Function unknown
Cd1A2G000870.1	Cysteine-rich receptor-like protein kinase	T	Signal transduction mechanisms
Cd1A2G000880.1	Protein tyrosine kinase	T	Signal transduction mechanisms
Cd1A2G000880.2	Protein tyrosine kinase	T	Signal transduction mechanisms
Cd1A2G000880.3	Protein tyrosine kinase	T	Signal transduction mechanisms
Cd1A2G000880.4	Protein tyrosine kinase	T	Signal transduction mechanisms
Cd1A2G000890.1	Belongs to the peptidase C1 family	O	Posttranslational modification, protein turnover, chaperones
Cd1A2G000900.1	source UniProtKB	S	Function unknown
Cd1A2G000970.1	Protein kinase domain	T	Signal transduction mechanisms
Cd1A2G000970.2	Protein kinase domain	T	Signal transduction mechanisms
Cd1A2G000970.3	Protein kinase domain	T	Signal transduction mechanisms
Cd1A2G000970.4	Protein kinase domain	T	Signal transduction mechanisms
Cd1A2G000980.1	Raffinose synthase or seed imbibition protein Sip1	S	Function unknown
Cd1A2G000990.1	Dirigent proteins impart stereoselectivity on the phenoxy radical-coupling reaction, yielding optically active lignans from two molecules of coniferyl alcohol in the biosynthesis of lignans, flavonolignans, and alkaloids and thus plays a central role in plant secondary metabolism	T	Signal transduction mechanisms
Cd1A2G001000.1	Belongs to the TRAFAC class myosin-kinesin ATPase superfamily. Kinesin family	Z	Cytoskeleton
Cd1A2G001000.2	Belongs to the TRAFAC class myosin-kinesin ATPase superfamily. Kinesin family	Z	Cytoskeleton
Cd1A2G001000.3	Belongs to the TRAFAC class myosin-kinesin ATPase superfamily. Kinesin family	Z	Cytoskeleton
Cd1A2G001000.4	Belongs to the TRAFAC class myosin-kinesin ATPase superfamily. Kinesin family	Z	Cytoskeleton
Cd1A2G001010.1	Protein tyrosine kinase	T	Signal transduction mechanisms
Cd1A2G001020.1	Cysteine-rich receptor-like protein kinase	T	Signal transduction mechanisms
Cd1A2G001030.1	Protein kinase domain	T	Signal transduction mechanisms
Cd1A2G001030.2	Protein kinase domain	T	Signal transduction mechanisms
Cd1A2G001030.3	Protein kinase domain	T	Signal transduction mechanisms
Cd1A2G001030.4	Protein kinase domain	T	Signal transduction mechanisms
Cd1A2G001030.5	Protein kinase domain	T	Signal transduction mechanisms
Cd1A2G001040.1	Leucine-rich repeat - CC (cysteine-containing) subfamily	S	Function unknown
Cd1A2G001050.1	Lipase class 3 family protein	G	Carbohydrate transport and metabolism
Cd1A2G001050.2	Lipase class 3 family protein	G	Carbohydrate transport and metabolism
Cd1A2G001050.3	Lipase class 3 family protein	G	Carbohydrate transport and metabolism
Cd1A2G001060.1	Protein of unknown function (DUF3615)	S	Function unknown
Cd1A2G001070.1	Belongs to the glycosyl hydrolase 28 family	G	Carbohydrate transport and metabolism
Cd1A2G001080.1	MADS	K	Transcription
Cd1A2G001080.2	MADS	K	Transcription
Cd1A2G001090.1	Dirigent proteins impart stereoselectivity on the phenoxy radical-coupling reaction, yielding optically active lignans from two molecules of coniferyl alcohol in the biosynthesis of lignans, flavonolignans, and alkaloids and thus plays a central role in plant secondary metabolism	S	Function unknown
Cd1A2G001110.1	Belongs to the Casparian strip membrane proteins (CASP) family	S	Function unknown
Cd1A2G001120.1	Belongs to the Casparian strip membrane proteins (CASP) family	S	Function unknown
Cd1A2G001130.1	Belongs to the Casparian strip membrane proteins (CASP) family	S	Function unknown
Cd1A2G001150.1	Protein of unknown function (DUF3615)	S	Function unknown
Cd1A2G001160.1	Protein of unknown function (DUF3615)	S	Function unknown
Cd1A2G001170.1	Belongs to the monovalent cation proton antiporter 1 (CPA1) transporter (TC 2.A.36) family	P	Inorganic ion transport and metabolism
Cd1A2G001170.2	Belongs to the monovalent cation proton antiporter 1 (CPA1) transporter (TC 2.A.36) family	P	Inorganic ion transport and metabolism
Cd1A2G001170.3	Belongs to the monovalent cation proton antiporter 1 (CPA1) transporter (TC 2.A.36) family	P	Inorganic ion transport and metabolism
Cd1A2G001170.4	Belongs to the monovalent cation proton antiporter 1 (CPA1) transporter (TC 2.A.36) family	P	Inorganic ion transport and metabolism
Cd1A2G001180.1	Homeodomain	K	Transcription
Cd1A2G001180.10	Homeodomain	K	Transcription
Cd1A2G001180.2	Homeodomain	K	Transcription
Cd1A2G001180.3	Homeodomain	K	Transcription
Cd1A2G001180.4	Homeodomain	K	Transcription
Cd1A2G001180.5	Homeodomain	K	Transcription
Cd1A2G001180.6	Homeodomain	K	Transcription
Cd1A2G001180.7	Homeodomain	K	Transcription
Cd1A2G001180.8	Homeodomain	K	Transcription
Cd1A2G001180.9	Homeodomain	K	Transcription
Cd1A2G001190.1	Dirigent proteins impart stereoselectivity on the phenoxy radical-coupling reaction, yielding optically active lignans from two molecules of coniferyl alcohol in the biosynthesis of lignans, flavonolignans, and alkaloids and thus plays a central role in plant secondary metabolism	S	Function unknown
Cd1A2G001200.1	Aldo/keto reductase family	C	Energy production and conversion
Cd1A2G001200.2	Aldo/keto reductase family	C	Energy production and conversion
Cd1A2G001200.3	Aldo/keto reductase family	C	Energy production and conversion
Cd1A2G001210.1	Aminotransferase class I and II	E	Amino acid transport and metabolism
Cd1A2G001210.2	Aminotransferase class I and II	E	Amino acid transport and metabolism
Cd1A2G001210.3	Aminotransferase class I and II	E	Amino acid transport and metabolism
Cd1A2G001230.1	Aminotransferase class I and II	E	Amino acid transport and metabolism
Cd1A2G001230.2	Aminotransferase class I and II	E	Amino acid transport and metabolism
Cd1A2G001230.3	Aminotransferase class I and II	E	Amino acid transport and metabolism
Cd1A2G001240.1	Aldo/keto reductase family	C	Energy production and conversion
Cd1A2G001240.2	Aldo/keto reductase family	C	Energy production and conversion
Cd1A2G001240.3	Aldo/keto reductase family	C	Energy production and conversion
Cd1A2G001260.1	ADP binding	T	Signal transduction mechanisms
Cd1A2G001270.1	Enoyl-(Acyl carrier protein) reductase	Q	Secondary metabolites biosynthesis, transport and catabolism
Cd1A2G001280.1	Belongs to the Casparian strip membrane proteins (CASP) family	S	Function unknown
Cd1A2G001290.1	Belongs to the Casparian strip membrane proteins (CASP) family	S	Function unknown
Cd1A2G001300.1	Belongs to the Casparian strip membrane proteins (CASP) family	S	Function unknown
Cd1A2G001310.1	Belongs to the TRAFAC class myosin-kinesin ATPase superfamily. Kinesin family	Z	Cytoskeleton
Cd1A2G001320.1	Belongs to the monovalent cation proton antiporter 1 (CPA1) transporter (TC 2.A.36) family	P	Inorganic ion transport and metabolism
Cd1A2G001320.2	Belongs to the monovalent cation proton antiporter 1 (CPA1) transporter (TC 2.A.36) family	P	Inorganic ion transport and metabolism
Cd1A2G001320.3	Belongs to the monovalent cation proton antiporter 1 (CPA1) transporter (TC 2.A.36) family	P	Inorganic ion transport and metabolism
Cd1A2G001320.4	Belongs to the monovalent cation proton antiporter 1 (CPA1) transporter (TC 2.A.36) family	P	Inorganic ion transport and metabolism
Cd1A2G001330.1	Homeodomain	K	Transcription
Cd1A2G001330.10	Homeodomain	K	Transcription
Cd1A2G001330.11	Homeodomain	K	Transcription
Cd1A2G001330.12	Homeodomain	K	Transcription
Cd1A2G001330.13	STAG domain	D	Cell cycle control, cell division, chromosome partitioning
Cd1A2G001330.2	STAG domain	D	Cell cycle control, cell division, chromosome partitioning
Cd1A2G001330.3	STAG domain	D	Cell cycle control, cell division, chromosome partitioning
Cd1A2G001330.4	STAG domain	D	Cell cycle control, cell division, chromosome partitioning
Cd1A2G001330.5	STAG domain	D	Cell cycle control, cell division, chromosome partitioning
Cd1A2G001330.6	STAG domain	D	Cell cycle control, cell division, chromosome partitioning
Cd1A2G001330.7	Homeodomain	K	Transcription
Cd1A2G001330.8	Homeodomain	K	Transcription
Cd1A2G001330.9	Homeodomain	K	Transcription
Cd1A2G001340.1	Dirigent proteins impart stereoselectivity on the phenoxy radical-coupling reaction, yielding optically active lignans from two molecules of coniferyl alcohol in the biosynthesis of lignans, flavonolignans, and alkaloids and thus plays a central role in plant secondary metabolism	S	Function unknown
Cd1A2G001350.1	Aldo/keto reductase family	C	Energy production and conversion
Cd1A2G001350.2	Aldo/keto reductase family	C	Energy production and conversion
Cd1A2G001350.3	Aldo/keto reductase family	C	Energy production and conversion
Cd1A2G001350.4	Aldo/keto reductase family	C	Energy production and conversion
Cd1A2G001370.1	Aminotransferase class I and II	E	Amino acid transport and metabolism
Cd1A2G001370.2	Aminotransferase class I and II	E	Amino acid transport and metabolism
Cd1A2G001370.3	Aminotransferase class I and II	E	Amino acid transport and metabolism
Cd1A2G001380.1	disease resistance	T	Signal transduction mechanisms
Cd1A2G001380.2	disease resistance	T	Signal transduction mechanisms
Cd1A2G001390.1	Jacalin-like lectin domain	T	Signal transduction mechanisms
Cd1A2G001400.1	NB-ARC domain	T	Signal transduction mechanisms
Cd1A2G001410.1	Leucine rich repeat	T	Signal transduction mechanisms
Cd1A2G001420.1	belongs to the protein kinase superfamily	T	Signal transduction mechanisms
Cd1A2G001420.2	belongs to the protein kinase superfamily	T	Signal transduction mechanisms
Cd1A2G001430.1	Leucine rich repeat N-terminal domain	S	Function unknown
Cd1A2G001460.1	Belongs to the heat shock protein 70 family	O	Posttranslational modification, protein turnover, chaperones
Cd1A2G001460.2	Belongs to the heat shock protein 70 family	O	Posttranslational modification, protein turnover, chaperones
Cd1A2G001460.3	Belongs to the heat shock protein 70 family	O	Posttranslational modification, protein turnover, chaperones
Cd1A2G001470.1	GcpE protein	I	Lipid transport and metabolism
Cd1A2G001470.2	GcpE protein	I	Lipid transport and metabolism
Cd1A2G001470.3	GcpE protein	I	Lipid transport and metabolism
Cd1A2G001480.1	Nuclear pore protein 84 / 107	UY	Intracellular trafficking, secretion, and vesicular transport ;Nuclear structure
Cd1A2G001480.2	Nuclear pore protein 84 / 107	UY	Intracellular trafficking, secretion, and vesicular transport ;Nuclear structure
Cd1A2G001480.3	Nuclear pore protein 84 / 107	UY	Intracellular trafficking, secretion, and vesicular transport ;Nuclear structure
Cd1A2G001480.4	Nuclear pore protein 84 / 107	UY	Intracellular trafficking, secretion, and vesicular transport ;Nuclear structure
Cd1A2G001480.5	Nuclear pore protein 84 / 107	UY	Intracellular trafficking, secretion, and vesicular transport ;Nuclear structure
Cd1A2G001500.1	Fantastic Four meristem regulator	S	Function unknown
Cd1A2G001510.1	Eukaryotic glutathione synthase, ATP binding domain	Q	Secondary metabolites biosynthesis, transport and catabolism
Cd1A2G001510.2	Eukaryotic glutathione synthase, ATP binding domain	Q	Secondary metabolites biosynthesis, transport and catabolism
Cd1A2G001510.3	Eukaryotic glutathione synthase, ATP binding domain	Q	Secondary metabolites biosynthesis, transport and catabolism
Cd1A2G001510.4	Eukaryotic glutathione synthase, ATP binding domain	Q	Secondary metabolites biosynthesis, transport and catabolism
Cd1A2G001530.1	Belongs to the multicopper oxidase family	Q	Secondary metabolites biosynthesis, transport and catabolism
Cd1A2G001540.1	Belongs to the multicopper oxidase family	Q	Secondary metabolites biosynthesis, transport and catabolism
Cd1A2G001550.1	Belongs to the multicopper oxidase family	Q	Secondary metabolites biosynthesis, transport and catabolism
Cd1A2G001560.1	Belongs to the multicopper oxidase family	Q	Secondary metabolites biosynthesis, transport and catabolism
Cd1A2G001570.1	Leucine-rich repeats, outliers	S	Function unknown
Cd1A2G001570.2	Leucine-rich repeats, outliers	S	Function unknown
Cd1A2G001610.1	Ribosome associated membrane protein RAMP4	U	Intracellular trafficking, secretion, and vesicular transport
Cd1A2G001610.2	Ribosome associated membrane protein RAMP4	U	Intracellular trafficking, secretion, and vesicular transport
Cd1A2G001620.1	Coiled-coil region of Oberon	S	Function unknown
Cd1A2G001630.1	SAM domain (Sterile alpha motif)	S	Function unknown
Cd1A2G001640.1	RNA recognition motif. (a.k.a. RRM, RBD, or RNP domain)	A	RNA processing and modification
Cd1A2G001650.1	Acyltransferase C-terminus	I	Lipid transport and metabolism
Cd1A2G001650.2	Acyltransferase C-terminus	I	Lipid transport and metabolism
Cd1A2G001660.1	KH-domain-like of EngA bacterial GTPase enzymes, C-terminal	J	Translation, ribosomal structure and biogenesis
Cd1A2G001660.2	KH-domain-like of EngA bacterial GTPase enzymes, C-terminal	J	Translation, ribosomal structure and biogenesis
Cd1A2G001660.3	KH-domain-like of EngA bacterial GTPase enzymes, C-terminal	J	Translation, ribosomal structure and biogenesis
Cd1A2G001660.4	KH-domain-like of EngA bacterial GTPase enzymes, C-terminal	J	Translation, ribosomal structure and biogenesis
Cd1A2G001720.1	Domain of unknown function (DUF4220)	S	Function unknown
Cd1A2G001740.1	ribosomal protein	J	Translation, ribosomal structure and biogenesis
Cd1A2G001740.2	40S ribosomal protein S29	J	Translation, ribosomal structure and biogenesis
Cd1A2G001750.1	Catalyzes the synthesis of activated sulfate	F	Nucleotide transport and metabolism
Cd1A2G001750.2	Catalyzes the synthesis of activated sulfate	F	Nucleotide transport and metabolism
Cd1A2G001750.3	Catalyzes the synthesis of activated sulfate	F	Nucleotide transport and metabolism
Cd1A2G001750.4	Catalyzes the synthesis of activated sulfate	F	Nucleotide transport and metabolism
Cd1A2G001760.1	NB-ARC domain	T	Signal transduction mechanisms
Cd1A2G001770.1	In Between Ring fingers	O	Posttranslational modification, protein turnover, chaperones
Cd1A2G001770.2	In Between Ring fingers	O	Posttranslational modification, protein turnover, chaperones
Cd1A2G001770.3	In Between Ring fingers	O	Posttranslational modification, protein turnover, chaperones
Cd1A2G001770.4	In Between Ring fingers	O	Posttranslational modification, protein turnover, chaperones
Cd1A2G001770.5	In Between Ring fingers	O	Posttranslational modification, protein turnover, chaperones
Cd1A2G001770.6	In Between Ring fingers	O	Posttranslational modification, protein turnover, chaperones
Cd1A2G001770.7	In Between Ring fingers	O	Posttranslational modification, protein turnover, chaperones
Cd1A2G001780.1	Necessary for the splicing of pre-mRNA	A	RNA processing and modification
Cd1A2G001780.2	Necessary for the splicing of pre-mRNA	A	RNA processing and modification
Cd1A2G001800.1	Belongs to the major facilitator superfamily. Sugar transporter (TC 2.A.1.1) family	U	Intracellular trafficking, secretion, and vesicular transport
Cd1A2G001810.1	Belongs to the major facilitator superfamily. Sugar transporter (TC 2.A.1.1) family	P	Inorganic ion transport and metabolism
Cd1A2G001830.1	Belongs to the major facilitator superfamily. Sugar transporter (TC 2.A.1.1) family	U	Intracellular trafficking, secretion, and vesicular transport
Cd1A2G001830.2	Belongs to the major facilitator superfamily. Sugar transporter (TC 2.A.1.1) family	U	Intracellular trafficking, secretion, and vesicular transport
Cd1A2G001840.1	Belongs to the major facilitator superfamily. Sugar transporter (TC 2.A.1.1) family	U	Intracellular trafficking, secretion, and vesicular transport
Cd1A2G001840.2	Belongs to the major facilitator superfamily. Sugar transporter (TC 2.A.1.1) family	U	Intracellular trafficking, secretion, and vesicular transport
Cd1A2G001850.1	Belongs to the peptidase C1 family	O	Posttranslational modification, protein turnover, chaperones
Cd1A2G001860.1	Belongs to the major facilitator superfamily. Sugar transporter (TC 2.A.1.1) family	U	Intracellular trafficking, secretion, and vesicular transport
Cd1A2G001870.1	Helicase	D	Cell cycle control, cell division, chromosome partitioning
Cd1A2G001920.1	Belongs to the protein kinase superfamily. Ser Thr protein kinase family	T	Signal transduction mechanisms
Cd1A2G001920.2	Belongs to the protein kinase superfamily. Ser Thr protein kinase family	T	Signal transduction mechanisms
Cd1A2G001920.3	Belongs to the protein kinase superfamily. Ser Thr protein kinase family	T	Signal transduction mechanisms
Cd1A2G001930.1	Pentatricopeptide repeat domain	S	Function unknown
[truncated: 126,434 more rows]

## Sheet: S7
Table S7. Comparison of transcription factor gene number among C. dactylon and ten plant species
	C. dactylon	O. thomaeum	P. hallii	S. viridis	S. bicolor	Z. mays	T. urartu	H. vulgare	B. distachyon	O. sativa	A. thaliana
AP2/ERF-AP2	43/0.0559%	12/0.0422%	24/0.0695%	23/0.0600%	21/0.0744%	24/0.0606%	16/0.0385%	14/0.0352%	23/0.0670%	14/0.0359%	13/0.0470%
AP2/ERF-ERF	355/0.4618%	19/0.0668%	141/0.4084%	158/0.4122%	143/0.5067%	193/0.4875%	90/0.2168%	126/0.3171%	135/0.3935%	139/0.3560%	124/0.4484%
AP2/ERF-RAV	13/0.0169%	0/0%	5/0.0145%	4/0.0104%	4/0.0142%	5/0.0126%	7/0.0169%	8/0.0201%	4/0.0117%	4/0.0102%	4/0.0145%
Alfin-like	25/0.0325%	8/0.0281%	11/0.0319%	11/0.0287%	11/0.0390%	14/0.0354%	6/0.0145%	8/0.0201%	9/0.0262%	9/0.0230%	7/0.0253%
B3	128/0.1665%	41/0.1442%	61/0.1767%	57/0.1487%	56/0.1984%	52/0.1313%	117/0.2819%	86/0.2164%	51/0.1486%	54/0.1383%	68/0.2459%
B3-ARF	75/0.0976%	14/0.0492%	24/0.0695%	24/0.0626%	25/0.0886%	39/0.0985%	20/0.0482%	22/0.0554%	26/0.0758%	27/0.0691%	22/0.0796%
BBR-BPC	3/0.0039%	2/0.0070%	3/0.0087%	3/0.0078%	4/0.0142%	4/0.0101%	2/0.0048%	2/0.0050%	3/0.0087%	4/0.0102%	7/0.0253%
BES1	22/0.0286%	7/0.0246%	7/0.0203%	8/0.0209%	7/0.0248%	11/0.0278%	8/0.0193%	9/0.0227%	8/0.0233%	6/0.0154%	8/0.0289%
BSD	0/0%	0/0%	0/0%	1/0.0026%	1/0.0035%	0/0%	0/0%	0/0%	0/0%	0/0%	2/0.0072%
C2C2-CO-like	30/0.0390%	8/0.0281%	8/0.0232%	10/0.0261%	8/0/0283%	15/0.0379%	9/0.0217%	5/0.0126%	10/0.0291%	11/0.0282%	16/0.0579%
C2C2-Dof	93/0.1210%	1/0.0035%	29/0.0840%	36/0.0939%	30/0.1063%	48/0.1212%	29/0.0699%	25/0.0629%	29/0.0845%	30/0.0768%	36/0.1302%
C2C2-GATA	81/0.1054%	12/0.0422%	28/0.0811%	31/0.0809%	27/0.0957%	39/0.0985%	28/0.0675%	21/0.0529%	29/0.0845%	25/0.0640%	30/0.1085%
C2C2-LSD	15/0.0195%	6/0.0211%	4/0.0116%	5/0.0130%	5/0.0177%	6/0.0152%	4/0.0096%	6/0.0151%	5/0.0146%	5/0.0128%	3/0.0108%
C2C2-YABBY	26/0.0338%	9/0.0316%	8/0.0232%	9/0.0235%	8/0.0283%	15/0.0379%	7/0.0169%	9/0.0227%	8/0.0233%	8/0.0205%	6/0.0217%
C2H2	305/0.3967%	93/0.3270%	124/0.3591%	140/0.3652%	109/0.3862%	167/0.4218%	113/0.2723%	125/0.3146%	115/0.3352%	121/0.3099%	107/0.3869%
C3H	138/0.1795%	38/0.1336%	48/0.1390%	51/0.1330%	43/0.1524%	73/0.1844%	51/0.1229%	40/0.1007%	58/0.1690%	57/0.1460%	57/0.2061%
CAMTA	19/0.0247%	3/0.0105%	7/0.0203%	8/0.0209%	5/0.0177%	9/0.0227%	5/0.0120%	5/0.0126%	7/0.0204%	6/0.0154%	6/0.0217%
CPP	34/0.0442%	7/0.0246%	10/0.0290%	9/0.0235%	8/0.0283%	12/0.0303%	10/0.0241%	8/0.0201%	9/0.0262%	11/0.0282%	8/0.0289%
CSD	9/0.0117%	1/0.0035%	3/0.0087%	2/0.0052%	2/0.0071%	1/0.0025%	1/0.0024%	6/0.0151%	4/0.0117%	2/0.0051%	4/0.0145%
DBB	18/0.0234%	5/0.0176%	7/0.0203%	7/0.0183%	7/0.0248%	7/0.0177%	4/0.0096%	3/0.0076%	4/0.0117%	8/0.0205%	3/0.0108%
DBP	12/0.0156%	6/0.0211%	4/0.0116%	5/0.0130%	5/0.0177%	6/0.0152%	6/0.0145%	4/0.0101%	5/0.0146%	4/0.0102%	2/0.0072%
DDT	38/0.0494%	5/0.0176%	7/0.0203%	7/0.0183%	9/0.0319%	8/0.0202%	6/0.0145%	8/0.0201%	7/0.0204%	7/0.0179%	5/0.0181%
E2F-DP	27/0.0351%	9/0.0316%	9/0.0261%	9/0.0235%	10/0.0354%	23/0.0581%	8/0.0193%	9/0.0227%	11/0.0321%	7/0.0179%	8/0.0289%
EIL	13/0.0169%	6/0.0211%	7/0.0203%	7/0.0183%	6/0.0213%	9/0.0227%	5/0.0120%	7/0.0176%	6/0.0175%	9/0.0230%	6/0.0217%
FAR1	73/0.0950%	2/0.0070%	65/0.1883%	45/0.1174%	59/0.2090%	16/0.0404%	143/0.3445%	113/0.2844%	123/0.3585%	5/0.0128%	17/0.0615%
GARP-ARR-B	13/0.0169%	4/0.0141%	6/0.0174%	8/0.0209%	8/0.0283%	8/0.0202%	8/0.0193%	9/0.0227%	7/0.0204%	6/0.0154%	9/0.0325%
GARP-G2-like	139/0.1808%	36/0.1266%	49/0.1419%	48/0.1252%	44/0.1559%	59/0.1490%	52/0.1253%	48/0.1208%	50/0.1457%	46/0.1178%	42/0.1519%
GRAS	127/0.1652%	51/0.1793%	63/0.1825%	57/0.1487%	76/0.2693%	90/0.2273%	43/0.1036%	62/0.1560%	63/0.1836%	60/0.1537%	34/0.1229%
GRF	31/0.0403%	8/0.0281%	10/0.0290%	10/0.0261%	10/0.0354%	17/0.0429%	6/0.0145%	13/0.0327%	12/0.0350%	12/0.0307%	9/0.0325%
GeBP	38/0.0494%	10/0.0352%	15/0.0434%	21/0.0548%	17/0.0602%	28/0.0707%	10/0.0241%	15/0.0378%	15/0.0437%	17/0.0435%	20/0.0723%
HB-BELL	40/0.0520%	10/0.0352%	13/0.0377%	13/0.0339%	13/0.0461%	13/0.0328%	10/0.0241%	10/0.0252%	14/0.0408%	13/0.0333%	13/0.0470%
HB-HD-ZIP	113/0.1470%	37/0.1301%	45/0.1303%	45/0.1174%	40/0.1417%	61/0.1541%	32/0.0771%	35/0.0881%	37/0.1078%	40/0.1024%	42/0.1519%
HB-KNOX	19/0.0247%	9/0.0316%	10/0.0290%	10/0.0261%	10/0.0354%	14/0.0354%	9/0.0217%	9/0.0227%	10/0.0291%	9/0.0230%	8/0.0289%
HB-PHD	8/0.0104%	1/0.0035%	3/0.0087%	3/0.0078%	3/0.0106%	5/0.0126%	3/0.0072%	3/0.0076%	3/0.0087%	1/0.0026%	2/0.0072%
HB-WOX	28/0.0364%	11/0.0387%	12/0.0348%	13/0.0339%	12/0.0425%	19/0.0480%	9/0.0217%	13/0.0327%	13/0.0379%	14/0.0359%	16/0.0579%
HB-other	21/0.0273%	14/0.0492%	7/0.0203%	7/0.0183%	6/0.0213%	20/0.0505%	32/0.0771%	20/0.0503%	12/0.0350%	14/0.0359%	11/0.0398%
HRT	1/0.0013%	3/0.0105%	1/0.0029%	2/0.0052%	1/0.0035%	1/0.0025%	1/0.0024%	1/0.0025%	1/0.0029%	1/0.0026%	2/0.0072%
HSF	80/0.1041%	0/0%	26/0.0753%	26/0.0678%	23/0.0815%	30/0.0758%	25/0.0602%	25/0.0629%	24/0.0700%	25/0.0640%	24/0.0868%
LFY	4/0.0052%	1/0.0035%	1/0.0029%	1/0.0026%	1/0.0035%	2/0.0051%	2/0.0048%	1/0.0025%	1/0.0029%	1/0.0026%	1/0.0036%
LIM	15/0.0195%	4/0.0141%	6/0.0174%	6/0.0157%	5/0.0177%	8/0.0202%	5/0.0120%	2/0.0050%	6/0.0175%	6/0.0154%	6/0.0217%
LOB	94/0.1223%	34/0.1196%	35/0.1014%	31/0.0809%	35/0.1240%	47/0.1187%	27/0.0651%	32/0.0805%	28/0.0816%	36/0.0922%	43/0.1555%
MADS-M-type	66/0.0858%	33/0.1160%	29/0.0840%	31/0.0809%	29/0.1027%	34/0.0859%	19/0.0458%	34/0.0856%	46/0.1341%	37/0.0948%	70/0.2531%
MADS-MIKC	88/0.1145%	25/0.0879%	38/0.1101%	36/0.0939%	34/0.1205%	44/0.1111%	39/0.0940%	33/0.0831%	33/0.0962%	35/0.0896%	39/0.1410%
MYB	371/0.4826%	107/0.3763%	133/0.3852%	138/0.3600%	126/0.4464%	161/0.4067%	125/0.3012%	117/0.2945%	122/0.3556%	117/0.2996%	141/0.5099%
MYB-related	133/0.1730%	62/0.2180%	57/0.1651%	69/0.1800%	73/0.2586%	115/0.2905%	79/0.1903%	89/0.2240%	57/0.1661%	65/0.1665%	59/0.2134%
NAC	320/0.4162%	107/0.3763%	128/0.3707%	132/0.3443%	108/0.3827%	136/0.3435%	111/0.2674%	137/0.3448%	128/0.3731%	135/0.3457%	112/0.4050%
NF-X1	10/0.0130%	2/0.0070%	2/0.0058%	2/0.0052%	3/0.0106%	3/0.0076%	2/0.0048%	2/0.0050%	2/0.0058%	2/0.0051%	2/0.0072%
NF-YA	33/0.0429%	8/0.0281%	9/0.0261%	9/0.0235%	9/0.0319%	14/0.0354%	7/0.0169%	7/0.0176%	7/0.0204%	11/0.0282%	10/0.0362%
NF-YB	41/0.0533%	12/0.0422%	15/0.0434%	16/0.0417%	14/0.0496%	22/0.0556%	15/0.0361%	19/0.0478%	17/0.0495%	13/0.0333%	13/0.0470%
NF-YC	42/0.0546%	9/0.0316%	12/0.0348%	16/0.0417%	14/0.0496%	14/0.0354%	11/0.0265%	11/0.0277%	15/0.0437%	16/0.0410%	14/0.0506%
NOZZLE	0/0%	0/0%	0/0%	0/0%	0/0%	0/0%	0/0%	0/0%	0/0%	0/0%	1/0.0036%
OFP	91/0.1184%	33/0.1160%	32/0.0927%	34/0.0887%	34/0.1205%	43/0.1086%	19/0.0458%	28/0.0705%	32/0.0933%	31/0.0794%	18/0.0651%
PLATZ	26/0.0338%	17/0.0598%	14/0.0405%	18/0.0470%	13/0.0461%	16/0.0404%	14/0.0337%	9/0.0227%	14/0.0408%	15/0.0384%	12/0.0434%
RWP-RK	36/0.0468%	13/0.0457%	13/0.0377%	17/0.0443%	12/0.0425%	16/0.0404%	11/0.0265%	10/0.0252%	16/0.0466%	12/0.0307%	15/0.0542%
S1Fa-like	0/0%	1/0.0035%	1/0.0029%	1/0.0026%	1/0.0035%	1/0.0025%	1/0.0024%	0/0%	1/0.0029%	2/0.0051%	3/0.0108%
SAP	0/0%	0/0%	0/0%	0/0%	0/0%	0/0%	0/0%	0/0%	0/0%	0/0%	1/0.0036%
SBP	51/0.0663%	18/0.0633%	19/0.0550%	19/0.0496%	19/0.0673%	37/0.0935%	16/0.0385%	17/0.0428%	17/0.0495%	19/0.0487%	17/0.0615%
SRS	15/0.0195%	6/0.0211%	7/0.0203%	6/0.0157%	5/0.0177%	10/0.0253%	3/0.0072%	5/0.0126%	6/0.0175%	5/0.0128%	10/0.0362%
STAT	0/0%	1/0.0035%	1/0.0029%	1/0.0026%	0/0%	0/0%	1/0.0024%	1/0.0025%	1/0.0029%	1/0.0026%	2/0.0072%
TCP	65/0.0845%	21/0.0738%	20/0.0579%	23/0.0600%	25/0.0886%	46/0.1162%	16/0.0385%	20/0.0503%	21/0.0612%	20/0.0512%	24/0.0868%
TUB	43/0.0559%	12/0.0422%	16/0.0463%	15/0.0391%	13/0.0461%	16/0.0404%	15/0.0361%	24/0.0604%	12/0.0350%	15/0.0384%	11/0.0398%
Tify	43/0.0559%	18/0.0633%	19/0.0550%	20/0.0522%	18/0.0638%	38/0.0960%	12/0.0289%	10/0.0252%	15/0.0437%	17/0.0435%	15/0.0542%
Trihelix	77/0.1002%	25/0.0879%	28/0.0811%	28/0.0730%	28/0.0992%	50/0.1263%	20/0.0482%	25/0.0629%	26/0.0758%	26/0.0666%	26/0.0940%
ULT	3/0.0039%	1/0.0035%	1/0.0029%	1/0.0026%	1/0.0035%	2/0.0051%	0/0%	2/0.0050%	1/0.0029%	2/0.0051%	2/0.0072%
VOZ	8/0.0104%	3/0.0105%	2/0.0058%	2/0.0052%	2/0.0071%	6/0.0152%	2/0.0048%	2/0.0050%	2/0.0058%	2/0.0051%	2/0.0072%
WRKY	289/0.3759%	68/0.2391%	98/0.2838%	108/0.2817%	97/0.3437%	128/0.3233%	92/0.2217%	102/0.2567%	89/0.2594%	94/0.2407%	73/0.2640%
Whirly	7/0.0091%	2/0.0070%	2/0.0058%	2/0.0052%	2/0.0071%	2/0.0051%	2/0.0048%	2/0.0050%	2/0.0058%	2/0.0051%	3/0.0108%
bHLH	377/0.4904%	107/0.3763%	152/0.4402%	160/0.4174%	142/0.5031%	178/0.4496%	129/0.3108%	136/0.3423%	130/0.3789%	135/0.3457%	137/0.4954%
bZIP	256/0.3330%	67/0.2356%	86/0.2491%	85/0.2217%	90/0.3189%	125/0.3157%	72/0.1735%	90/0.2265%	83/0.2419%	90/0.2305%	71/0.2567%
zf-HD	31/0.0403%	14/0.0492%	14/0.0405%	15/0.0391%	14/0.0496%	24/0.0606%	7/0.0169%	12/0.0302%	21/0.0612%	14/0.0359%	17/0.0615%

## Sheet: S8
Table S8. Orthologous gene family clustering among C. dactylon and other ten plant species
	C. dactylon	O. thomaeum	P. hallii	S. viridis	S. bicolor	Z. mays	T. urartu	H. vulgare	B. distachyon	O. sativa	A. thaliana
Number of orthogroups	19487	15829	17844	18358	16672	17656	16656	17270	17060	17742	12585
Genes in orthogroups	71972/93.62%	23026/80.97%	29510/85.47%	32390/84.49%	27286/96.68%	36943/93.31%	34519/83.17%	36580/92.06%	28976/84.45%	31915/81.73%	24593/88.93%
Number of species-specific orthogroups	3173	386	320	465	198	1276	1306	980	422	1086	1233
Genes in species-specific orthogroups	9152/11.90%	916/3.22%	1670/4.84%	1625/4.24%	869/3.08%	4987/12.60%	3648/8.79%	3970/9.99%	1268/3.70%	3729/9.55%	5753/20.80%
Number of multipe-copy orthogroups	17632	4597	5512	6399	5012	8693	6872	6822	5494	6520	5271
Genes in multipe-copy orthogroups	70117/91.20%	11794/41.47%	17178/49.75%	20431/53.29%	15626/55.36%	27980/70.67%	24735/59.60%	26132/65.77%	17410/50.74%	20693/52.99%	17279/62.48%
Number of single-copy orthogroups	1855	11232	12332	11959	11660	8963	9784	10448	11566	11222	7314
Genes in single-copy orthogroups	1855/2.41%	11232/39.50%	12332/35.72%	11959/31.20%	11660/41.32%	8963/22.64%	9784/23.57%	10448/26.29%	11566/33.71%	11222/28.74%	7314/26.45%
Unclustered genes	4907/6.38%	5411/19.03%	4295/12.44%	5944/15.51%	938/3.32	2648/6.69%	6986/16.83%	3154/7.94%	5334/15.55%	7134/18.27%	3061/11.1%

## Sheet: S9
Table S9. Bermudagrass-specific gene families identified by orthologous gene family clustering
Gene family ID	Members of the gene family
1	Cd1A1G006790	Cd1A1G006860	Cd1A2G003200	Cd1A2G004650	Cd1A2G006970	Cd1B1G003740	Cd1B1G004620	Cd1B1G006770	Cd1B2G005100	Cd2A1G024240	Cd2A2G025820	Cd2B1G028410	Cd2B1G028430	Cd2B1G029600	Cd2B1G030460	Cd2B2G028040	Cd3A1G003270	Cd3A1G003460	Cd3A1G009150	Cd3A2G003270	Cd3A2G008520	Cd4A1G017480	Cd4A2G005490	Cd4A2G012630	Cd4A2G017460	Cd4B1G012550	Cd5A2G004310	Cd5A2G005190	Cd5B1G007600	Cd6A1G008880	Cd6A1G010040	Cd6A1G011690	Cd6A2G003300	Cd6B1G007080	Cd6B1G011080	Cd6B2G011340	Cd6B2G011470	Cd6B2G011930	Cd7A1G005970	Cd7A1G006160	Cd7A1G007130	Cd7A1G013360	Cd7A1G013370	Cd7B1G012240	Cd7B1G021900	Cd7B2G018930	Cd8A1G013630	Cd8A2G014220	Cd8A2G015810
2	Cd1A1G001850	Cd1B1G001370	Cd1B2G003630	Cd1B2G003900	Cd2A1G023340	Cd2A2G007860	Cd2A2G009040	Cd2A2G011910	Cd2A2G022000	Cd2B1G002510	Cd2B1G005460	Cd2B2G027240	Cd2B2G041010	Cd3B1G002730	Cd3B2G009280	Cd4A1G006190	Cd4A1G018210	Cd4A1G023330	Cd4A2G012740	Cd4A2G022820	Cd4B1G007860	Cd4B1G014830	Cd4B1G027420	Cd4B2G009040	Cd5A1G006120	Cd5A2G005960	Cd7A1G000560	Cd7A1G001340	Cd7B1G019730	Cd7B1G029220	Cd7B1G029240	Cd7B2G024000	Cd8A1G005500	Cd8A1G017040	Cd8A1G019310	Cd8B1G008900	Cd9A1G002690	Cd9A1G009970	Cd9B1G000680	Cd9B1G001570
3	Cd7A1G024710	Cd7A1G024720	Cd7A1G024730	Cd7A1G024750	Cd7A1G024770	Cd7A1G024790	Cd7A1G024800	Cd7A1G024810	Cd7A2G024290	Cd7A2G024300	Cd7A2G024320	Cd7A2G024340	Cd7A2G024370	Cd7A2G024380	Cd7A2G024390	Cd7A2G024400	Cd7B1G028260	Cd7B1G029620	Cd7B1G029630	Cd7B1G029640	Cd7B1G029670	Cd7B1G029700	Cd7B1G029710	Cd7B1G029730	Cd7B1G029740	Cd7B1G029750	Cd7B1G029760	Cd7B2G027990	Cd7B2G028000	Cd7B2G028010	Cd7B2G028040	Cd7B2G028070	Cd7B2G028080	Cd7B2G028100	Cd7B2G028110
4	Cd1A1G001000	Cd1A1G002930	Cd1B1G006440	Cd1B2G001540	Cd1B2G001550	Cd2A2G010390	Cd2A2G029870	Cd2B2G015700	Cd3A2G005220	Cd3B1G003540	Cd3B1G009480	Cd4A1G012800	Cd4A2G017210	Cd4B1G003460	Cd4B1G003470	Cd4B1G004890	Cd4B2G006840	Cd4B2G012880	Cd4B2G019090	Cd4B2G023730	Cd5A2G003780	Cd5B1G001000	Cd5B1G008420	Cd6A2G010730	Cd6B2G016560	Cd7A2G012680	Cd7A2G018490	Cd7A2G019400	Cd7B1G015640	Cd7B1G021690	Cd7B2G004520	Cd7B2G019680	Cd8B1G011890
5	Cd1A1G003740	Cd1A1G008320	Cd1A2G006590	Cd1B1G004390	Cd1B2G004660	Cd2B2G006430	Cd2B2G010940	Cd2B2G022580	Cd3A2G010910	Cd3B1G006270	Cd4A1G012050	Cd4A1G026660	Cd4A2G011600	Cd4B1G020270	Cd4B2G009610	Cd5A1G005220	Cd5B1G009790	Cd6B1G004180	Cd6B2G001200	Cd7B1G015900	Cd8A2G000750	Cd8A2G001720	Cd8A2G008830	Cd8B1G011630	Cd8B1G019280	Cd8B1G021380	Cd8B2G019620	Cd9A1G005810	Cd9B2G006410	Cd9B2G016000
6	Cd1A1G000760	Cd1A1G004280	Cd1B1G006120	Cd2B1G034100	Cd3B1G007570	Cd3B1G008590	Cd3B1G009820	Cd3B2G007770	Cd4A1G005530	Cd4A2G012310	Cd5B2G003850	Cd5B2G005880	Cd6A1G016200	Cd6A2G009370	Cd6A2G009650	Cd6B2G011500	Cd6B2G011880	Cd7A1G010100	Cd7A1G012760	Cd7A1G012770	Cd7A1G016710	Cd7A2G012220	Cd7A2G016620	Cd8A2G020570	Cd8A2G025610	Cd8B1G024200	Cd9A1G010580	Cd9A1G014440	Cd9B1G019830
7	Cd1A1G002250	Cd1A2G006050	Cd1A2G007130	Cd2B2G005830	Cd2B2G028150	Cd3A2G005630	Cd4A1G013790	Cd4A2G011010	Cd4B1G026200	Cd6A1G009510	Cd6A1G010310	Cd6A1G013060	Cd6A2G012440	Cd6B2G011060	Cd7A1G012000	Cd7A2G011580	Cd7A2G012110	Cd7A2G013320	Cd7B1G017270	Cd7B2G017040	Cd8B2G025150	Cd9A2G013510	Cd9B1G015870	Cd9B2G015980
8	Cd1A2G008280	Cd2B1G027650	Cd2B1G034620	Cd2B1G035810	Cd3B1G006950	Cd3B2G006050	Cd4A1G003720	Cd4A1G003950	Cd5A2G001750	Cd7A2G014130	Cd7A2G020050	Cd7B1G022660	Cd8A1G005050	Cd8A1G026070	Cd8A2G021160	Cd8B2G005300	Cd8B2G012410	Cd9A2G001500	Cd9A2G008130	Cd9A2G014470	Cd9B1G012330
9	Cd2A1G029550	Cd2A1G029560	Cd2A1G029580	Cd2A1G029590	Cd2A1G029620	Cd2A2G029160	Cd2A2G029170	Cd2A2G029180	Cd2A2G029190	Cd2A2G029200	Cd2B1G040830	Cd2B1G040870	Cd2B1G040880	Cd2B1G040900	Cd2B1G040920	Cd2B2G040140	Cd2B2G040150	Cd2B2G040170	Cd2B2G040180
10	Cd1A2G002080	Cd1B1G001790	Cd2A1G013850	Cd2B1G033920	Cd2B2G020760	Cd2B2G027630	Cd3B1G006400	Cd3B2G006930	Cd4B2G003190	Cd5A2G005630	Cd6A1G000050	Cd6A1G012090	Cd6B1G014240	Cd6B2G016000	Cd7A1G016810	Cd7A2G012810	Cd7A2G021280	Cd7B1G018720	Cd8B1G005340
11	Cd1A2G003130	Cd1B2G002660	Cd2A1G001660	Cd2A2G001310	Cd2A2G014440	Cd2B1G039250	Cd2B2G021480	Cd2B2G022090	Cd3A1G011750	Cd4A2G026390	Cd4B1G004710	Cd4B1G004930	Cd4B1G025230	Cd4B2G014070	Cd6A1G015340	Cd6B2G006750	Cd8B2G002070	Cd9A1G004990	Cd9A1G009600
12	Cd1A2G004120	Cd1B1G003830	Cd1B1G006710	Cd1B2G004490	Cd2B2G008630	Cd4A1G023400	Cd4B1G006550	Cd6A1G008490	Cd6A1G008500	Cd6A2G000890	Cd7A1G014160	Cd7B1G006700	Cd8A2G015930	Cd9B1G017110	Cd9B2G003310	Cd9B2G006530	Cd9B2G009550
13	Cd1A2G004660	Cd1B1G000240	Cd2A1G019010	Cd2B1G008200	Cd2B2G012420	Cd4A2G005480	Cd4B1G004160	Cd4B2G012910	Cd5B1G007720	Cd5B2G007380	Cd6B1G017520	Cd7A1G022070	Cd7B1G004030	Cd8A2G022400	Cd8B2G009760	Cd9B2G006750	Cd9B2G010960
14	Cd7A1G018930	Cd7A1G018940	Cd7A1G018950	Cd7A1G018960	Cd7A1G018970	Cd7A1G018980	Cd7A2G018760	Cd7A2G018770	Cd7B1G024720	Cd7B1G024730	Cd7B1G024740	Cd7B1G024750	Cd7B2G024120	Cd7B2G024130	Cd7B2G024140	Cd7B2G024150
15	Cd1A1G009050	Cd1B2G004840	Cd2A2G009670	Cd2A2G020210	Cd2B2G019560	Cd2B2G039110	Cd4A1G006210	Cd4A2G022340	Cd4A2G026220	Cd4B2G011790	Cd6B1G010810	Cd7A2G019680	Cd7B2G012180	Cd8A1G001430	Cd8A2G006610	Cd8B1G014520
16	Cd8A1G019620	Cd8A1G019630	Cd8A1G019640	Cd8A1G019650	Cd8A2G021010	Cd8A2G021020	Cd8A2G021030	Cd8A2G021040	Cd8A2G021050	Cd8A2G021140	Cd8B1G021710	Cd8B1G021770	Cd8B2G022000	Cd8B2G022020	Cd8B2G022030	Cd8B2G022150
17	Cd8A1G019300	Cd8A1G019360	Cd8A1G019370	Cd8A2G020650	Cd8A2G020660	Cd8A2G020750	Cd8B1G021370	Cd8B1G021450	Cd8B1G021460	Cd8B1G021480	Cd8B2G021580	Cd8B2G021590	Cd8B2G021700	Cd8B2G021710	Cd8B2G021730
18	Cd1B1G002430	Cd2A1G023650	Cd2A2G023810	Cd2B2G017180	Cd2B2G029140	Cd7A1G017210	Cd7A1G019380	Cd7A2G005860	Cd7B1G020860	Cd7B2G010850	Cd9A1G004120	Cd9A2G004010	Cd9B1G005980	Cd9B1G014690	Cd9B2G005960
19	Cd2B1G030860	Cd3B1G004780	Cd3B1G006140	Cd3B2G005000	Cd4A1G014200	Cd4A2G013760	Cd4B1G012960	Cd4B2G013160	Cd6A1G015740	Cd6A2G014960	Cd7A2G021560	Cd7B1G024770	Cd7B1G027500	Cd7B2G024160
20	Cd1A2G002920	Cd1B1G000540	Cd2A1G022050	Cd3A2G001870	Cd3B1G000680	Cd4A2G005870	Cd5B1G003540	Cd5B1G008930	Cd5B2G010470	Cd7A2G021270	Cd7B2G023660	Cd8A1G011950	Cd8B2G005120	Cd9A2G008560
21	Cd1A1G003270	Cd1B2G008050	Cd2A1G005080	Cd2B1G009550	Cd4A2G012850	Cd4B2G005340	Cd4B2G013010	Cd6A1G002140	Cd6A1G008810	Cd6B1G011070	Cd7B2G017200	Cd8B1G019970	Cd9A2G009460	Cd9B1G020660
22	Cd2B1G037950	Cd2B1G037960	Cd7A1G008240	Cd7A1G010340	Cd7A1G010350	Cd7A2G009800	Cd7A2G009810	Cd7A2G009850	Cd7B1G015630	Cd7B2G015310	Cd7B2G015330	Cd7B2G015340	Cd7B2G015380
23	Cd1B1G000080	Cd3A1G002190	Cd4A1G012180	Cd5B1G009600	Cd5B2G011030	Cd6B2G011630	Cd6B2G016420	Cd8A1G022780	Cd8B1G017530	Cd9A2G008990	Cd9B1G008440	Cd9B2G005190	Cd9B2G018270
24	Cd1B1G000070	Cd2A1G022300	Cd2A2G022810	Cd3A2G006650	Cd4A1G010900	Cd4A1G010910	Cd4A2G010340	Cd4B1G009750	Cd4B2G009910	Cd5A1G003110	Cd5B1G003460	Cd5B2G004110
25	Cd7A1G000770	Cd7A2G000850	Cd7B1G003180	Cd8A1G007550	Cd8A1G013550	Cd8A1G025050	Cd8A2G014130	Cd8A2G026390	Cd8B1G010290	Cd8B1G016390	Cd8B2G010460	Cd8B2G016920
26	Cd4A1G011060	Cd4A2G010500	Cd4B1G009900	Cd4B2G010070	Cd6A1G010860	Cd6A1G010870	Cd6B1G012140	Cd6B1G012150	Cd6B2G012490	Cd6B2G012500	Cd8B1G028040	Cd8B2G028260
27	Cd1A2G004920	Cd2B1G004140	Cd2B1G020240	Cd2B1G023740	Cd3A2G002710	Cd3A2G007580	Cd5B2G008560	Cd7A1G002820	Cd7A2G019050	Cd7B1G000540	Cd8A2G027980	Cd9A1G005100
28	Cd2B2G018370	Cd3A1G004870	Cd3A2G004520	Cd4A1G006830	Cd4A2G004920	Cd5B1G008490	Cd6A1G006150	Cd6A1G014650	Cd6B2G013540	Cd8A2G008970	Cd8B2G003870	Cd9A1G010840
29	Cd7A1G021510	Cd7A1G021520	Cd7A1G021820	Cd7A1G021830	Cd7A2G021360	Cd7A2G021370	Cd7A2G021730	Cd7B1G027350	Cd7B1G027680	Cd7B2G026400	Cd7B2G026740
30	Cd2A1G017420	Cd2A2G017930	Cd2B1G023710	Cd3A2G008030	Cd3B1G002420	Cd5B2G002220	Cd6A2G011780	Cd6B2G002590	Cd7A1G009940	Cd7B1G002240	Cd9B1G014160
31	Cd6A1G002790	Cd6A2G002990	Cd6A2G003000	Cd6A2G003010	Cd6B1G002790	Cd6B1G002800	Cd6B1G002810	Cd6B2G002790	Cd6B2G002800	Cd6B2G002810
32	Cd1A2G009360	Cd2A2G027030	Cd3B2G002010	Cd3B2G010700	Cd4B1G011990	Cd5A2G002910	Cd6A2G009710	Cd6B1G004510	Cd7A1G003170	Cd7A2G013160
33	Cd1B1G004090	Cd2B2G017170	Cd6B1G015140	Cd7A1G006850	Cd7A2G006670	Cd7B1G013940	Cd7B2G013710	Cd8A1G017420	Cd8A1G023200	Cd8A2G024500
34	Cd1B2G008840	Cd2B1G037910	Cd2B2G008640	Cd4A1G008310	Cd6B1G000240	Cd6B2G000230	Cd7A1G012530	Cd7B1G009510	Cd8A1G015820	Cd8B1G011330
35	Cd1A2G006880	Cd1B1G003860	Cd1B2G003880	Cd2B2G009270	Cd3B2G016800	Cd7A1G017460	Cd7A1G019740	Cd8B2G005010	Cd9B1G007300	Cd9B2G017060
36	Cd2A1G024530	Cd2A2G024970	Cd2B1G042090	Cd6A2G008980	Cd6B2G010010	Cd8B1G010340	Cd8B2G010510	Cd9B2G009500	Cd9B2G014870	Cd9B2G018360
37	Cd1A1G004530	Cd2B2G033220	Cd4A2G021890	Cd4B1G004580	Cd4B1G010160	Cd4B1G015610	Cd7A2G012600	Cd7B2G010990	Cd8B2G006460	Cd9B2G019920
38	Cd1B1G001950	Cd2A2G012280	Cd3B2G002660	Cd4A2G014060	Cd5B2G006030	Cd5B2G008140	Cd7B1G006950	Cd8A2G014470	Cd8B1G022190	Cd9B2G020600
39	Cd1A1G004300	Cd1A2G004690	Cd1A2G004700	Cd1A2G006140	Cd1A2G006150	Cd1B1G004740	Cd1B1G004760	Cd1B1G004770	Cd1B2G004920
40	Cd5A1G007330	Cd5A2G007620	Cd5A2G007630	Cd5A2G007640	Cd5A2G007650	Cd5B1G006710	Cd5B1G006720	Cd5B2G007970	Cd5B2G007980
41	Cd1A2G005330	Cd2A1G014070	Cd2A2G014530	Cd2A2G022440	Cd2B1G031200	Cd4B2G011460	Cd5A2G009000	Cd6A1G011170	Cd6A2G010680
42	Cd2A2G008790	Cd4A1G007180	Cd4A1G007550	Cd4A2G006450	Cd4A2G012280	Cd4B1G005910	Cd4B2G006070	Cd7B1G021310	Cd8B1G007950
43	Cd1B1G000610	Cd1B1G000630	Cd1B1G003900	Cd1B2G009100	Cd1B2G009300	Cd2A2G024460	Cd6A2G008410	Cd8B2G011300	Cd8B2G029220
44	Cd2A2G023570	Cd3B1G001340	Cd4B2G013340	Cd6B1G016650	Cd6B2G013490	Cd7B2G021540	Cd7B2G027390	Cd8B1G016730	Cd9A2G014500
45	Cd4B1G014810	Cd4B2G020030	Cd4B2G024860	Cd6A2G006130	Cd6B2G004970	Cd8A1G011690	Cd8B2G006110	Cd9B1G014240	Cd9B2G014370
46	Cd2B1G035400	Cd3A2G004040	Cd4B2G018280	Cd5B2G002290	Cd5B2G005140	Cd7A1G012450	Cd7A1G024680	Cd9B1G008990	Cd9B2G020530
47	Cd1A1G000560	Cd1A2G000710	Cd1A2G000720	Cd1A2G007610	Cd1B1G000840	Cd1B1G000860	Cd1B1G007240	Cd1B2G000390
48	Cd5B1G001070	Cd5B1G001080	Cd5B1G001090	Cd5B1G001100	Cd5B2G001250	Cd5B2G001260	Cd5B2G001270	Cd5B2G001280
49	Cd2B1G032320	Cd5A1G003260	Cd5A1G007470	Cd5A2G003470	Cd6A1G009130	Cd6B1G007500	Cd6B1G010350	Cd6B1G013770
50	Cd6A1G007040	Cd6A1G007060	Cd6A2G007420	Cd6A2G007430	Cd6B1G008160	Cd6B1G008170	Cd6B2G008560	Cd6B2G008570
51	Cd1A1G003750	Cd1A2G004250	Cd1B2G004670	Cd6A1G015150	Cd6A1G015170	Cd6A1G015180	Cd6A2G014530	Cd6B2G016450
52	Cd2B1G029530	Cd7A1G011660	Cd7A1G011720	Cd7A2G011220	Cd7A2G011280	Cd7B1G016930	Cd7B1G017000	Cd7B2G016780
53	Cd3B1G010370	Cd4A1G009990	Cd5B1G002580	Cd6B2G009980	Cd7A1G000230	Cd7A2G000230	Cd7A2G018540	Cd7B2G019890
54	Cd2A1G007820	Cd2A2G007090	Cd2B1G018630	Cd5A2G006310	Cd6A1G006350	Cd6A1G016110	Cd6A2G006570	Cd8A1G018120
55	Cd1A2G008950	Cd8A1G011810	Cd8A1G011830	Cd8A2G012410	Cd8B1G014530	Cd8B1G014550	Cd8B2G015150	Cd8B2G015170
56	Cd3A1G007640	Cd4B1G000490	Cd4B1G014980	Cd4B1G015550	Cd4B1G025660	Cd6A1G012060	Cd8B1G001430	Cd9A1G003160
57	Cd1A1G006110	Cd2A2G024260	Cd2B1G025120	Cd5A1G000160	Cd6B2G002470	Cd6B2G005650	Cd9B1G001340	Cd9B2G017800
58	Cd3B2G012760	Cd4A2G002460	Cd5A1G009200	Cd6A2G007460	Cd8A2G023030	Cd9A2G013640	Cd9B2G002700	Cd9B2G019350
59	Cd7A1G005440	Cd7A1G011260	Cd7A2G005350	Cd7A2G018650	Cd8A1G011930	Cd8A2G012540	Cd9B1G019530	Cd9B2G019580
60	Cd2B2G037890	Cd5A2G010480	Cd7A1G022790	Cd7A2G011650	Cd8B2G025850	Cd9A1G008980	Cd9A1G011780	Cd9B2G020940
61	Cd1A1G006630	Cd1A1G006640	Cd1A1G006730	Cd1A1G006740	Cd1A1G006750	Cd1A1G006770	Cd1A1G006780
62	Cd1A1G000110	Cd1A1G000120	Cd1A1G000130	Cd1B1G001390	Cd1B1G001400	Cd1B2G000790	Cd1B2G000800
63	Cd3A1G000910	Cd3A1G000920	Cd3A2G000900	Cd3A2G000910	Cd3B1G001880	Cd3B2G001770	Cd3B2G001780
64	Cd2B1G032910	Cd4A1G014870	Cd4A2G014580	Cd6A1G003000	Cd6A2G003230	Cd6B1G002950	Cd6B1G002960
65	Cd6A1G011370	Cd6A1G011380	Cd6A2G010870	Cd6A2G010880	Cd6A2G010890	Cd6B1G013040	Cd6B2G013340
66	Cd6A1G012850	Cd6A2G012360	Cd6A2G012370	Cd6A2G012390	Cd6A2G012410	Cd6B1G014540	Cd6B2G014370
67	Cd4A2G025810	Cd6A1G015640	Cd6A1G015650	Cd6A1G015660	Cd6A2G014900	Cd6B1G016950	Cd6B2G016710
68	Cd1A2G006990	Cd2B1G028760	Cd3B2G007230	Cd4A1G013490	Cd5A1G006480	Cd6B2G010180	Cd7A1G002860
69	Cd1B1G002690	Cd4B1G002210	Cd5A1G000790	Cd5A1G001530	Cd5A2G001630	Cd7A2G013840	Cd7A2G024350
70	Cd7A1G010390	Cd7A1G010410	Cd7A1G010420	Cd7A2G009970	Cd7A2G009980	Cd7B1G015780	Cd7B1G015790
71	Cd7A1G009750	Cd7A1G016640	Cd7A2G009250	Cd7A2G016340	Cd7B1G022310	Cd7B1G022370	Cd7B1G022410
72	Cd1A1G005730	Cd3A1G005110	Cd3A2G004780	Cd6B2G007460	Cd6B2G008220	Cd7B1G019960	Cd7B2G019780
73	Cd7A1G022550	Cd7A1G024740	Cd7A2G022350	Cd7A2G024310	Cd7B1G028270	Cd7B2G027350	Cd7B2G028060
74	Cd2B1G004920	Cd2B2G005040	Cd3B1G016530	Cd3B1G016620	Cd6A1G006180	Cd6A2G006400	Cd8B1G016300
75	Cd3B2G012670	Cd7A1G010240	Cd7A2G012480	Cd7B1G024510	Cd8A1G022040	Cd8A2G023430	Cd8B1G024280
76	Cd1B1G000230	Cd2A2G014680	Cd4B1G016000	Cd5B2G010250	Cd6B2G009590	Cd8B1G001240	Cd8B1G025150
77	Cd4B1G011820	Cd4B2G012140	Cd6A2G009940	Cd6B1G010910	Cd6B1G010920	Cd8B1G014300	Cd8B2G014860
78	Cd7B1G006010	Cd8A1G022650	Cd8A2G024020	Cd8B1G024880	Cd8B1G024890	Cd8B2G025030	Cd8B2G025040
79	Cd2A1G013580	Cd2A1G020240	Cd2A2G014000	Cd6B2G015700	Cd7A1G003320	Cd7B2G020850	Cd9A1G015060
80	Cd1B1G006380	Cd3A2G006640	Cd4A1G009450	Cd4A2G005500	Cd7A2G007630	Cd9A2G013630	Cd9B1G001350
81	Cd1B2G010070	Cd5B1G000640	Cd5B2G002990	Cd5B2G007250	Cd7A1G006320	Cd9A1G004540	Cd9B1G018680
82	Cd2B2G026900	Cd3A1G008660	Cd3A2G008350	Cd3B2G011490	Cd9A1G009510	Cd9B1G004050	Cd9B2G004000
83	Cd1A2G002550	Cd2B1G037490	Cd5A2G010220	Cd5B1G001290	Cd7A2G018350	Cd9B1G018110	Cd9B2G018780
84	Cd1A2G001880	Cd1A2G001900	Cd1B1G000270	Cd1B1G000280	Cd1B2G001380	Cd1B2G001460
85	Cd1A1G008220	Cd1A2G008340	Cd1B1G008150	Cd1B2G008330	Cd2A1G023970	Cd2A2G023260
86	Cd1A1G010040	Cd1A2G009810	Cd1A2G009840	Cd1B1G009560	Cd2A2G016480	Cd2B1G021430
87	Cd2A1G001520	Cd2A2G001350	Cd2B1G000710	Cd2B1G008890	Cd2B2G000980	Cd2B2G009120
88	Cd2A1G006360	Cd2A2G008500	Cd2B1G013340	Cd2B1G013360	Cd2B2G013440	Cd2B2G013460
89	Cd2A1G021090	Cd2A2G021450	Cd2A2G021530	Cd2B1G026260	Cd2B1G026270	Cd2B2G026170
90	Cd2B1G028800	Cd2B1G028840	Cd2B1G028860	Cd2B2G028380	Cd2B2G028410	Cd2B2G028420
91	Cd1B2G000220	Cd1B2G000230	Cd3A1G008810	Cd3A2G008470	Cd3B1G014130	Cd3B2G014820
92	Cd4A1G009550	Cd4A2G009020	Cd4B1G008480	Cd4B2G008640	Cd4B2G008650	Cd5B2G000500
93	Cd5A2G002330	Cd5A2G002340	Cd5A2G002350	Cd5B1G002230	Cd5B2G002510	Cd5B2G002520
94	Cd5A1G006650	Cd5A1G006660	Cd5A1G008980	Cd5A2G009500	Cd5B2G007230	Cd5B2G007240
95	Cd1B1G006730	Cd2B1G034650	Cd2B2G034170	Cd3A1G001470	Cd6A1G011210	Cd6A2G010710
96	Cd2B1G028930	Cd3B1G004960	Cd3B2G005170	Cd6A1G006890	Cd6A2G007180	Cd6A2G014650
97	Cd1A2G001790	Cd1B2G001620	Cd6A1G006050	Cd6A2G006280	Cd6B1G005920	Cd6B2G005730
98	Cd6A1G013400	Cd6A1G013410	Cd6A2G012970	Cd6A2G012980	Cd6B1G015160	Cd6B2G014950
99	Cd2B1G026430	Cd4A1G000520	Cd4A2G000490	Cd6A1G015570	Cd7A1G025080	Cd7A2G013000
100	Cd1A1G005130	Cd1A2G005780	Cd6A1G015230	Cd7A1G014250	Cd7A2G013830	Cd7B1G000740
101	Cd1A1G004870	Cd1A2G005470	Cd2A1G012260	Cd4B1G014350	Cd6B2G000760	Cd7B1G002870
102	Cd1A1G004290	Cd1B2G001760	Cd2B1G028420	Cd3A1G004320	Cd5B1G006860	Cd7B1G014600
103	Cd1A2G005890	Cd1B1G005500	Cd2A2G020840	Cd7A1G007230	Cd7B1G001780	Cd7B2G001710
104	Cd1B2G000940	Cd1B2G004870	Cd4B1G004320	Cd5A2G005110	Cd7A1G009360	Cd7B2G013980
105	Cd1A1G010210	Cd2A1G014390	Cd2B1G005620	Cd4A2G022560	Cd7B1G000570	Cd7B2G015810
106	Cd7A1G012650	Cd7A2G012120	Cd7B1G017930	Cd7B1G017950	Cd7B2G017680	Cd7B2G017690
107	Cd4A1G019480	Cd4A2G019510	Cd4B2G018870	Cd5B2G002070	Cd7B1G018630	Cd7B2G018370
108	Cd1A2G004670	Cd2A1G020440	Cd6A1G007050	Cd6B2G004320	Cd7B1G019420	Cd7B2G019240
109	Cd7A1G014390	Cd7A1G014400	Cd7A2G013940	Cd7A2G013950	Cd7B1G019680	Cd7B2G019500
110	Cd7A2G015620	Cd7A2G015650	Cd7B1G021200	Cd7B1G021230	Cd7B2G020990	Cd7B2G021020
111	Cd7A1G016240	Cd7B1G021740	Cd7B1G021800	Cd7B1G021810	Cd7B2G021370	Cd7B2G021380
112	Cd7A1G016290	Cd7A2G015870	Cd7B1G021890	Cd7B1G021910	Cd7B2G021420	Cd7B2G021430
113	Cd2B2G024740	Cd3A2G010820	Cd3B2G011330	Cd4A1G012710	Cd4A1G012720	Cd8A1G012470
114	Cd2A1G015360	Cd2A2G027970	Cd4A1G005980	Cd4B1G021770	Cd7B1G003080	Cd8A1G026510
115	Cd1B1G003380	Cd2A2G010690	Cd2B1G025730	Cd3A1G005080	Cd4B1G020380	Cd8A2G003580
116	Cd8A1G013290	Cd8A2G013870	Cd8B1G016060	Cd8B1G016070	Cd8B2G016680	Cd8B2G016690
117	Cd1B1G002560	Cd1B2G003500	Cd2A1G018080	Cd2A2G018640	Cd7A1G025280	Cd8B2G021640
118	Cd8A1G020400	Cd8A1G020410	Cd8A2G021820	Cd8B1G022460	Cd8B2G022820	Cd8B2G022830
119	Cd8A1G024150	Cd8A2G025460	Cd8B1G026990	Cd8B1G027010	Cd8B2G027120	Cd8B2G027140
120	Cd8A1G026110	Cd8A2G027410	Cd8A2G027430	Cd8B1G028360	Cd8B1G028380	Cd8B2G028550
121	Cd3B2G009440	Cd4A1G013850	Cd6A1G014720	Cd6A2G014250	Cd7A1G015320	Cd9A2G014750
122	Cd1A2G006860	Cd2A1G021570	Cd2A2G021920	Cd2B1G026710	Cd2B2G026590	Cd9B1G017930
123	Cd1A1G000870	Cd1B1G003710	Cd4B2G017010	Cd6B1G011730	Cd6B2G010650	Cd9B1G018990
124	Cd6A1G002900	Cd6A2G003110	Cd6B1G001360	Cd6B2G001420	Cd9B1G003750	Cd9B2G003650
125	Cd1A1G004950	Cd2B1G026120	Cd5A2G000200	Cd7B2G019120	Cd8B2G010650	Cd9B2G018340
126	Cd2A1G026880	Cd2B1G026460	Cd5A2G002010	Cd5B2G005190	Cd8A2G023000	Cd9B2G020790
127	Cd1A1G003770	Cd1A1G004080	Cd1A2G004270	Cd1A2G004440	Cd1B1G004410
128	Cd1B1G001430	Cd1B1G001460	Cd1B2G000550	Cd1B2G000570	Cd1B2G000840
129	Cd1A1G002470	Cd1A2G003040	Cd1B1G002300	Cd1B2G002870	Cd1B2G003110
130	Cd1A1G003720	Cd1A2G004190	Cd1B1G004360	Cd1B1G004370	Cd1B2G004640
131	Cd1A1G003760	Cd1B1G004400	Cd1B2G004680	Cd1B2G004690	Cd1B2G004700
132	Cd1A1G006030	Cd1A1G006270	Cd1A2G006680	Cd1B1G006620	Cd1B2G006720
133	Cd1A1G009710	Cd1A2G009580	Cd1A2G009590	Cd1B1G009340	Cd1B2G009440
134	Cd1A1G009720	Cd1A2G009600	Cd1B1G009360	Cd1B2G009460	Cd1B2G009470
135	Cd1A1G009960	Cd1A2G009750	Cd1B1G009610	Cd1B2G009750	Cd1B2G009780
136	Cd1B1G009020	Cd1B1G009030	Cd1B1G009750	Cd1B1G009760	Cd1B2G010340
137	Cd2A1G004560	Cd2A1G004580	Cd2A2G004780	Cd2A2G004800	Cd2A2G004810
138	Cd1A1G008400	Cd1A2G008520	Cd1B1G008340	Cd1B2G008470	Cd2B1G032140
139	Cd2A1G002190	Cd2A2G001950	Cd2B1G001320	Cd2B2G001600	Cd2B2G001620
140	Cd2A1G011350	Cd2A2G011660	Cd2A2G011680	Cd2B1G016690	Cd2B2G016720
141	Cd2A1G011960	Cd2A2G012320	Cd2B1G017270	Cd2B1G021170	Cd2B2G021000
142	Cd1A1G010240	Cd1B1G009820	Cd1B1G009970	Cd2B1G021710	Cd2B2G021580
143	Cd1A2G004840	Cd1B1G005210	Cd1B2G005970	Cd1B2G005980	Cd2B2G029130
144	Cd2A1G028430	Cd2A1G028440	Cd2A2G028100	Cd2B1G039470	Cd2B2G038660
145	Cd1B2G009320	Cd2A1G030120	Cd2A2G029700	Cd2A2G029710	Cd2B2G040550
146	Cd2B1G005320	Cd2B2G005460	Cd3A1G007460	Cd3A2G007200	Cd3B1G009580
147	Cd3A2G002870	Cd3A2G002880	Cd3A2G002890	Cd3A2G002900	Cd3B2G003490
148	Cd3A1G003370	Cd3A2G003170	Cd3B1G004950	Cd3B2G005150	Cd3B2G005160
149	Cd3B1G006240	Cd3B2G006690	Cd3B2G006700	Cd3B2G006740	Cd3B2G006780
150	Cd2A1G011320	Cd2A2G011640	Cd2B1G016670	Cd2B2G016700	Cd4A1G011750
151	Cd3A1G000330	Cd3A2G000360	Cd3B1G001250	Cd4A1G001770	Cd4A2G001550
152	Cd1A1G006240	Cd1A2G006640	Cd2B1G032930	Cd4A1G011320	Cd4A2G010770
153	Cd4A1G008130	Cd4A1G008140	Cd4A2G007430	Cd4B1G006890	Cd4B2G007060
154	Cd4A2G012540	Cd4B1G011690	Cd4B1G011700	Cd4B2G011990	Cd4B2G012000
155	Cd1A1G007560	Cd4A1G025090	Cd4A2G024910	Cd4B1G025720	Cd4B2G025190
156	Cd5A1G001140	Cd5A1G001150	Cd5A1G001170	Cd5A2G001310	Cd5A2G001320
157	Cd1A1G004960	Cd1A2G005620	Cd1B1G005040	Cd1B2G005590	Cd5A2G002130
158	Cd4A1G018880	Cd4A2G018910	Cd4B1G018680	Cd5A2G008900	Cd5A2G009060
159	Cd2B2G030280	Cd3A1G002920	Cd4A2G011610	Cd5A1G001620	Cd5B1G003450
160	Cd3B2G006710	Cd3B2G006730	Cd3B2G006760	Cd3B2G006790	Cd5B1G006880
161	Cd5A2G002940	Cd5A2G002960	Cd5B2G003550	Cd5B2G003560	Cd5B2G003580
162	Cd5A1G005690	Cd5B1G005210	Cd5B1G005230	Cd5B2G006560	Cd5B2G006590
163	Cd5A1G006720	Cd5A2G006960	Cd5A2G006970	Cd5B1G006180	Cd5B2G007290
164	Cd4A1G009420	Cd4A2G023200	Cd4B1G008350	Cd6A1G001970	Cd6A2G002140
165	Cd5A1G001420	Cd5A2G001520	Cd5B1G008370	Cd6A1G007460	Cd6A2G007780
166	Cd2A1G021720	Cd2A2G022160	Cd2B2G026800	Cd6A2G007290	Cd6B2G013080
167	Cd6A1G009970	Cd6A1G010020	Cd6B1G011050	Cd6B2G011270	Cd6B2G014180
168	Cd6A1G014060	Cd6A2G013650	Cd6A2G013660	Cd6B1G015650	Cd6B2G015410
169	Cd4A1G010680	Cd4A2G010110	Cd4B1G009520	Cd4B2G009650	Cd7A1G013300
170	Cd2A1G010520	Cd2B1G011190	Cd4B2G005210	Cd7A2G015220	Cd7B1G011780
171	Cd1A2G005920	Cd1B1G005540	Cd2A2G017650	Cd5A1G004980	Cd7B1G018710
172	Cd1A2G005000	Cd3B1G003610	Cd3B2G003700	Cd7A2G013400	Cd7B1G023130
173	Cd1A2G004070	Cd3A1G001690	Cd6A1G010950	Cd6A2G010490	Cd7B1G025060
174	Cd2A1G020970	Cd2B1G032870	Cd4B2G014910	Cd6A2G011900	Cd7B1G025380
175	Cd4A1G026400	Cd4A2G026230	Cd7A1G010910	Cd7B1G019500	Cd7B1G026310
176	Cd2B2G029760	Cd6B1G017240	Cd6B2G017010	Cd7B1G001900	Cd7B2G001880
177	Cd2B2G031190	Cd7A1G000250	Cd7A2G000240	Cd7B1G003800	Cd7B2G003770
178	Cd5B1G009880	Cd5B2G011310	Cd7A1G004090	Cd7B1G008930	Cd7B2G008700
179	Cd5A2G008700	Cd5B2G009020	Cd7A1G004770	Cd7A2G004490	Cd7B2G009380
180	Cd1B1G000900	Cd2B2G017620	Cd6B1G010400	Cd6B1G012080	Cd7B2G017900
181	Cd7A1G015210	Cd7A2G014830	Cd7A2G014840	Cd7B1G020480	Cd7B2G020340
182	Cd1B2G006790	Cd2B1G028770	Cd3B2G005280	Cd7A1G017710	Cd8A1G022990
183	Cd2A2G004120	Cd3B2G015130	Cd6A1G013120	Cd8A1G003140	Cd8A2G003220
184	Cd2A2G003730	Cd2B2G023860	Cd3A1G009700	Cd3A2G009290	Cd8A2G008000
185	Cd2B2G027250	Cd3A2G001200	Cd3B2G004990	Cd7B1G024970	Cd8A2G021760
186	Cd2B2G020710	Cd6A2G013740	Cd7A2G012440	Cd7A2G012450	Cd8A2G023890
187	Cd7B1G022840	Cd7B2G022300	Cd8A1G002590	Cd8A2G002580	Cd8B2G005900
188	Cd3B1G001130	Cd8A1G006260	Cd8A1G008800	Cd8A2G008990	Cd8B2G012000
189	Cd8A1G010160	Cd8A2G010360	Cd8A2G010370	Cd8B1G012780	Cd8B2G013410
190	Cd2A1G032440	Cd2A2G021640	Cd2B2G018050	Cd8B1G016540	Cd8B2G017060
191	Cd8A2G015090	Cd8A2G015310	Cd8B1G002470	Cd8B1G017520	Cd8B2G017930
192	Cd2A2G009500	Cd2B1G031010	Cd3A1G004340	Cd7B2G011370	Cd8B2G020210
193	Cd8A1G020130	Cd8A1G020180	Cd8A1G020190	Cd8B1G022230	Cd8B2G022620
194	Cd3B1G010810	Cd3B2G011350	Cd6B1G016820	Cd8B1G022980	Cd8B2G023390
195	Cd8A1G022440	Cd8A2G023800	Cd8A2G023830	Cd8B1G024680	Cd8B2G024830
196	Cd4A1G012270	Cd4A2G011840	Cd4B1G011050	Cd4B2G011170	Cd8B2G029920
197	Cd2B1G008100	Cd2B2G008150	Cd6A2G007100	Cd9A1G012300	Cd9A2G012190
198	Cd4A2G011210	Cd6B1G015560	Cd8A2G012110	Cd8A2G026420	Cd9A2G013600
199	Cd3B2G011080	Cd5A1G002550	Cd6A1G015190	Cd6A2G014540	Cd9A2G013870
200	Cd2B1G012680	Cd7A1G013830	Cd7B1G006160	Cd8B2G024340	Cd9A2G014410
201	Cd5A2G007740	Cd8B1G010020	Cd8B1G010280	Cd9A1G015020	Cd9A2G015000
202	Cd2A1G015560	Cd4B1G012460	Cd4B2G012690	Cd7B2G019480	Cd9B1G001640
203	Cd2A1G024510	Cd4B2G014710	Cd6A1G008650	Cd8A2G017030	Cd9B1G018630
204	Cd1B2G005800	Cd4A1G014890	Cd4A2G014600	Cd9B1G003950	Cd9B2G003880
205	Cd9A1G005660	Cd9A2G005660	Cd9A2G005690	Cd9B1G007620	Cd9B2G007480
206	Cd8A2G017020	Cd9A1G007670	Cd9A2G007570	Cd9B1G009520	Cd9B2G009520
207	Cd9A2G008790	Cd9A2G008800	Cd9B1G010760	Cd9B1G010770	Cd9B2G010810
208	Cd1B1G001360	Cd9A2G007560	Cd9B1G009500	Cd9B1G014750	Cd9B2G015950
209	Cd2A2G011570	Cd5B1G006800	Cd6B1G015860	Cd8A2G024930	Cd9B2G018040
210	Cd1B2G005180	Cd2B1G024520	Cd3B2G007190	Cd7A1G023570	Cd9B2G018640
211	Cd2B1G027410	Cd9B1G018400	Cd9B1G018410	Cd9B2G018670	Cd9B2G018680
212	Cd3B2G010330	Cd4B1G005860	Cd5A1G002010	Cd9B2G012370	Cd9B2G018800
213	Cd1B2G002630	Cd4A1G019210	Cd4A2G019260	Cd9B1G019020	Cd9B2G019090
214	Cd1A2G004490	Cd1A2G004830	Cd1A2G004870	Cd1A2G004880
215	Cd1A1G003370	Cd1A2G003890	Cd1B1G003880	Cd1B1G004200
216	Cd1A1G003380	Cd1A2G003900	Cd1B1G003890	Cd1B1G004210
217	Cd1A1G003390	Cd1A2G003910	Cd1B1G003920	Cd1B1G004220
218	Cd1B1G001760	Cd1B2G000020	Cd1B2G000130	Cd1B2G001300
219	Cd1A1G001740	Cd1A2G002230	Cd1A2G002260	Cd1B2G002100
220	Cd1A1G002640	Cd1A2G002360	Cd1B1G002190	Cd1B2G002950
221	Cd1A1G002420	Cd1A2G003100	Cd1B1G002370	Cd1B2G003180
222	Cd1A1G002310	Cd1A2G003220	Cd1B1G002500	Cd1B2G003310
223	Cd1A1G003320	Cd1A2G003860	Cd1B1G003800	Cd1B2G004510
224	Cd1A1G003560	Cd1A2G004040	Cd1B1G004040	Cd1B2G004770
225	Cd1A1G004930	Cd1A2G005580	Cd1B1G004980	Cd1B2G005540
226	Cd1A1G004980	Cd1A2G005640	Cd1B1G005050	Cd1B2G005600
227	Cd1A1G005040	Cd1A2G005700	Cd1B1G005120	Cd1B2G005660
228	Cd1A1G005580	Cd1A2G006240	Cd1B1G006110	Cd1B2G006310
229	Cd1A1G006420	Cd1A2G006790	Cd1B1G006800	Cd1B2G006880
230	Cd1A1G006500	Cd1B1G006940	Cd1B1G006950	Cd1B2G007010
231	Cd1A1G008660	Cd1A2G008740	Cd1B1G008550	Cd1B2G008670
232	Cd1A1G008960	Cd1A2G009000	Cd1B1G008820	Cd1B2G009120
233	Cd1A1G010020	Cd1A2G009790	Cd1B1G009580	Cd1B2G009840
234	Cd2A1G011160	Cd2A1G011170	Cd2A2G011490	Cd2B1G016530
235	Cd2A1G011210	Cd2A2G011470	Cd2A2G011520	Cd2B1G016550
236	Cd2A1G024840	Cd2A1G024850	Cd2A2G025350	Cd2B1G032150
237	Cd1A2G006610	Cd2A1G028320	Cd2A2G027960	Cd2B1G039880
238	Cd2A1G000070	Cd2A1G000160	Cd2B2G000190	Cd2B2G000240
239	Cd2A2G001190	Cd2B1G000590	Cd2B1G041470	Cd2B2G000870
240	Cd2A1G001740	Cd2A2G001560	Cd2B1G000980	Cd2B2G001200
241	Cd2A1G001910	Cd2A2G001700	Cd2B1G001100	Cd2B2G001360
242	Cd2A1G002010	Cd2A2G001780	Cd2B1G001160	Cd2B2G001430
243	Cd2A1G002310	Cd2A2G002080	Cd2B1G001450	Cd2B2G001730
244	Cd2A1G002580	Cd2A2G002350	Cd2B1G001720	Cd2B2G001980
245	Cd2A1G003260	Cd2A2G003370	Cd2B1G007980	Cd2B2G008030
246	Cd2A1G003510	Cd2A2G003620	Cd2B1G008270	Cd2B2G008300
247	Cd2A1G003880	Cd2A2G003990	Cd2B1G008620	Cd2B2G008690
248	Cd2A1G004120	Cd2A2G004250	Cd2A2G004270	Cd2B2G008980
249	Cd2A1G004410	Cd2A2G004620	Cd2B1G009120	Cd2B2G009370
250	Cd2A1G004810	Cd2A2G005020	Cd2B1G009500	Cd2B2G009720
251	Cd2A1G005100	Cd2A1G005160	Cd2B1G009920	Cd2B2G010120
252	Cd2A1G005590	Cd2A2G005770	Cd2B1G010380	Cd2B2G010610
253	Cd2A1G005660	Cd2A2G005840	Cd2B1G010460	Cd2B2G010690
254	Cd2A1G008540	Cd2A2G006390	Cd2B1G011060	Cd2B2G011300
255	Cd2A1G008310	Cd2A2G006620	Cd2B1G011300	Cd2B2G011520
256	Cd2A1G007880	Cd2A2G007010	Cd2B1G011730	Cd2B2G011950
257	Cd2A1G007580	Cd2A2G007280	Cd2B1G012000	Cd2B2G012260
258	Cd2A1G007550	Cd2A2G007310	Cd2B1G012020	Cd2B2G012290
259	Cd2A1G007360	Cd2A2G007500	Cd2B1G012250	Cd2B2G012340
260	Cd2A1G007210	Cd2A2G007630	Cd2B1G012380	Cd2B2G012590
261	Cd2A1G007180	Cd2A2G007660	Cd2B1G012410	Cd2B2G012620
262	Cd2A1G006570	Cd2A2G008270	Cd2B1G013100	Cd2B2G013230
263	Cd2A1G008760	Cd2A2G008850	Cd2B1G013650	Cd2B2G013710
264	Cd2A1G009610	Cd2A2G009800	Cd2B1G014640	Cd2B2G014640
265	Cd2A1G009810	Cd2A2G010010	Cd2B1G014820	Cd2B2G014820
266	Cd2A1G009930	Cd2B1G014940	Cd2B2G014970	Cd2B2G014980
267	Cd2A1G010320	Cd2A2G010570	Cd2B1G015350	Cd2B2G015380
268	Cd2A1G011770	Cd2A2G012110	Cd2B1G017080	Cd2B2G017070
269	Cd2A1G011840	Cd2A2G012200	Cd2B1G017170	Cd2B2G017150
270	Cd2A1G012130	Cd2A2G012500	Cd2B1G017420	Cd2B2G017430
271	Cd2A1G012670	Cd2A2G013070	Cd2B1G017940	Cd2B2G017930
272	Cd2A1G013340	Cd2A2G013740	Cd2B1G018700	Cd2B2G018640
273	Cd2A1G013370	Cd2A2G013770	Cd2B1G018720	Cd2B2G018670
274	Cd2A1G013400	Cd2A2G013810	Cd2B1G018760	Cd2B2G018710
275	Cd2A1G014280	Cd2A2G014720	Cd2B1G019650	Cd2B2G019550
276	Cd2A1G014420	Cd2A2G014860	Cd2B1G019790	Cd2B2G019610
277	Cd2A1G014510	Cd2A2G014950	Cd2B1G019930	Cd2B2G019730
278	Cd2A1G015050	Cd2A2G015540	Cd2B1G020520	Cd2B2G020280
279	Cd2A1G015710	Cd2A2G016120	Cd2B1G021120	Cd2B2G020950
280	Cd2A1G015990	Cd2A2G016420	Cd2B1G021360	Cd2B2G021250
281	Cd2A1G016160	Cd2A2G016620	Cd2B1G021560	Cd2B2G021420
282	Cd2A1G016680	Cd2A2G017130	Cd2B1G022040	Cd2B2G021920
283	Cd2A1G016990	Cd2A2G017460	Cd2B1G022350	Cd2B2G022240
284	Cd2A1G017140	Cd2A2G017600	Cd2B1G022480	Cd2B2G022380
285	Cd2A1G018320	Cd2A2G018850	Cd2B1G023540	Cd2B2G023500
286	Cd2A1G018390	Cd2A2G018920	Cd2B1G023620	Cd2B2G023590
287	Cd2A1G020150	Cd2A2G020610	Cd2B1G025390	Cd2B2G025420
288	Cd1B2G000750	Cd2A2G011200	Cd2B1G025700	Cd2B2G025730
289	Cd2A1G020490	Cd2A2G020950	Cd2B1G025770	Cd2B2G025780
290	Cd2A1G021480	Cd2A2G021850	Cd2B1G026630	Cd2B2G026520
291	Cd2A1G021530	Cd2A2G021880	Cd2B1G026670	Cd2B2G026550
292	Cd2B1G026960	Cd2B1G027000	Cd2B1G027010	Cd2B2G026870
293	Cd2B1G028700	Cd2B1G028710	Cd2B2G028290	Cd2B2G028300
294	Cd2A1G023080	Cd2A2G023610	Cd2B1G030450	Cd2B2G030160
295	Cd2A1G023610	Cd2A2G024130	Cd2B1G030940	Cd2B2G030600
296	Cd2A1G023640	Cd2A2G024160	Cd2B1G030970	Cd2B2G030630
297	Cd2A1G023680	Cd2A2G024200	Cd2B1G031020	Cd2B2G030670
298	Cd2A1G023890	Cd2A2G024410	Cd2B1G031290	Cd2B2G030900
299	Cd2A1G023940	Cd2A2G024450	Cd2B1G031340	Cd2B2G030950
300	Cd2A1G024160	Cd2A2G024570	Cd2B1G031430	Cd2B2G031020
301	Cd2A1G024410	Cd2A2G024840	Cd2B1G031680	Cd2B2G031280
302	Cd2A1G024420	Cd2A2G024870	Cd2B1G031700	Cd2B2G031300
303	Cd2A1G026940	Cd2A2G026830	Cd2B1G036350	Cd2B2G035940
304	Cd2A1G026420	Cd2A2G026410	Cd2B1G036770	Cd2B2G036320
305	Cd2A1G028370	Cd2A2G028030	Cd2B1G039410	Cd2B2G038590
306	Cd2A1G028450	Cd2A2G028110	Cd2B1G039480	Cd2B2G038670
307	Cd2A1G028820	Cd2A2G028440	Cd2B1G039850	Cd2B2G039040
308	Cd2A1G029250	Cd2A2G028870	Cd2B1G040530	Cd2B2G039830
309	Cd2A1G029910	Cd2A2G029520	Cd2B1G041230	Cd2B2G040330
310	Cd2A1G030130	Cd2A2G029720	Cd2B1G041450	Cd2B2G040560
311	Cd3A1G001760	Cd3A1G001770	Cd3A1G001780	Cd3A1G001790
312	Cd3A1G000480	Cd3A2G000500	Cd3B1G001480	Cd3B2G001360
313	Cd3A1G001820	Cd3A2G001790	Cd3B1G002370	Cd3B2G002280
314	Cd3A1G002060	Cd3A2G001960	Cd3B1G002450	Cd3B2G002380
315	Cd3B1G005820	Cd3B1G005870	Cd3B2G006240	Cd3B2G006290
316	Cd3B1G006250	Cd3B2G006720	Cd3B2G006750	Cd3B2G006770
317	Cd3A1G004070	Cd3A2G003750	Cd3B1G006530	Cd3B2G007050
318	Cd3A1G004140	Cd3A2G003810	Cd3B1G006600	Cd3B2G007120
319	Cd3A1G005160	Cd3A2G004840	Cd3B1G007120	Cd3B2G007750
320	Cd3A1G006190	Cd3A2G005920	Cd3B1G008170	Cd3B2G008840
321	Cd3A1G006400	Cd3A2G006140	Cd3B1G008380	Cd3B2G009050
322	Cd3A1G006570	Cd3A2G006320	Cd3B1G008560	Cd3B2G009210
323	Cd3A1G004740	Cd3A2G004400	Cd3B1G008620	Cd3B2G009250
324	Cd3A1G006820	Cd3A2G006590	Cd3B1G008880	Cd3B2G009530
325	Cd1A2G001820	Cd2B2G031880	Cd3B1G009610	Cd3B2G010190
326	Cd3A1G008040	Cd3A2G007760	Cd3B1G010260	Cd3B2G010810
327	Cd3A1G009250	Cd3A2G008850	Cd3B1G011190	Cd3B2G011890
328	Cd3A1G009690	Cd3A2G009300	Cd3B1G011620	Cd3B2G012340
329	Cd3A1G010050	Cd3A2G009710	Cd3B1G012060	Cd3B2G012750
330	Cd3A1G006020	Cd3A2G005720	Cd3B1G013420	Cd3B2G014070
331	Cd3A1G011790	Cd3A1G012020	Cd3B1G013820	Cd3B2G014510
332	Cd4A1G010200	Cd4A1G010210	Cd4A1G010220	Cd4A2G009680
333	Cd2A1G018570	Cd2B1G016170	Cd2B2G016200	Cd4B1G007070
334	Cd2A1G019450	Cd4A1G014990	Cd4A2G014740	Cd4B2G000110
335	Cd4A1G014980	Cd4A2G014730	Cd4B1G013590	Cd4B2G000120
336	Cd1B2G003300	Cd4A1G000110	Cd4A2G000090	Cd4B2G000280
337	Cd4A1G001650	Cd4A2G001440	Cd4B1G001680	Cd4B2G001820
338	Cd4A1G001760	Cd4A2G001540	Cd4B1G001790	Cd4B2G001940
339	Cd4A1G002090	Cd4A2G001890	Cd4B1G002070	Cd4B2G002260
340	Cd4A1G002260	Cd4A2G002020	Cd4B1G002220	Cd4B2G002380
341	Cd4A1G003670	Cd4A2G003490	Cd4B1G002550	Cd4B2G002790
342	Cd4A1G004030	Cd4A2G003810	Cd4B1G002850	Cd4B2G003150
343	Cd4A1G004190	Cd4A2G003970	Cd4B1G003010	Cd4B2G003310
344	Cd4A1G004320	Cd4A2G004100	Cd4B1G003140	Cd4B2G003440
345	Cd4A1G004380	Cd4A2G004150	Cd4B1G003190	Cd4B2G003490
346	Cd4A1G004430	Cd4A2G004200	Cd4B1G003240	Cd4B2G003540
347	Cd4A1G004780	Cd4A2G004540	Cd4B1G003580	Cd4B2G003860
348	Cd4A1G005960	Cd4A2G005420	Cd4B1G004770	Cd4B2G004970
349	Cd4A1G007540	Cd4A2G006830	Cd4B1G006240	Cd4B2G006410
350	Cd4A1G008180	Cd4A2G007480	Cd4B1G006940	Cd4B2G007100
351	Cd4A1G008230	Cd4A2G007530	Cd4B1G006990	Cd4B2G007150
352	Cd4A1G008370	Cd4A2G007730	Cd4B1G007170	Cd4B2G007320
353	Cd3A1G006380	Cd4A2G007880	Cd4B1G007320	Cd4B2G007470
354	Cd4A1G009090	Cd4A2G008430	Cd4B1G007930	Cd4B2G008090
355	Cd4A1G009390	Cd4A2G008860	Cd4B1G008320	Cd4B2G008490
356	Cd4A1G009740	Cd4A2G009210	Cd4B1G008670	Cd4B2G008820
357	Cd4A1G004910	Cd4A1G010560	Cd4A2G010000	Cd4B2G009530
358	Cd4A1G010810	Cd4A2G010240	Cd4B1G009650	Cd4B2G009800
359	Cd4A1G011270	Cd4A2G010720	Cd4B1G010090	Cd4B2G010240
360	Cd4A1G011670	Cd4A2G011240	Cd4B1G010510	Cd4B2G010620
361	Cd4A1G011680	Cd4A2G011250	Cd4B1G010530	Cd4B2G010640
362	Cd1B2G009600	Cd1B2G009640	Cd4B1G010570	Cd4B2G010680
363	Cd4A1G012060	Cd4A2G011620	Cd4B1G010860	Cd4B2G010990
364	Cd4A1G012490	Cd4A1G012500	Cd4A2G012070	Cd4B2G011530
365	Cd2A2G018460	Cd4B1G011830	Cd4B2G012120	Cd4B2G012150
366	Cd1A2G008270	Cd2A1G022390	Cd4B1G011980	Cd4B2G012280
367	Cd4A1G013270	Cd4A2G012790	Cd4B1G012030	Cd4B2G012330
368	Cd4A1G013420	Cd4A2G012980	Cd4B1G012150	Cd4B2G012440
369	Cd4A1G000010	Cd4A2G000010	Cd4B1G000010	Cd4B2G013820
370	Cd4A1G015570	Cd4A2G015250	Cd4B1G014390	Cd4B2G014510
371	Cd4A1G015610	Cd4A2G015300	Cd4B1G014430	Cd4B2G014550
372	Cd4B1G015340	Cd4B1G015350	Cd4B1G015360	Cd4B2G015490
373	Cd4A2G018620	Cd4A2G018630	Cd4B1G018410	Cd4B2G018630
374	Cd4A1G018670	Cd4A2G018700	Cd4B1G018480	Cd4B2G018700
375	Cd4A1G018730	Cd4A2G018750	Cd4B1G018540	Cd4B2G018760
376	Cd4A1G023040	Cd4A2G023030	Cd4B1G023640	Cd4B2G023080
377	Cd4A1G024370	Cd4A2G024360	Cd4B1G024980	Cd4B2G024470
378	Cd4A1G025040	Cd4A2G025040	Cd4B1G025650	Cd4B2G025130
379	Cd4A1G025900	Cd4A2G025770	Cd4B1G026710	Cd4B2G026200
380	Cd4A1G025910	Cd4A2G025780	Cd4B1G026720	Cd4B2G026210
381	Cd4A1G026830	Cd4A2G026660	Cd4B1G027670	Cd4B2G027090
382	Cd4A1G027170	Cd4A2G027020	Cd4B1G028000	Cd4B2G027430
383	Cd4A2G024500	Cd4B1G016960	Cd4B1G021550	Cd5A1G004110
384	Cd1B2G007090	Cd2A1G006030	Cd4A2G024540	Cd5A1G005380
385	Cd3B1G000760	Cd3B1G014310	Cd5A1G000350	Cd5A2G000530
386	Cd5A1G000860	Cd5A2G001060	Cd5B1G000140	Cd5B2G000150
387	Cd5A1G001540	Cd5A2G001640	Cd5B1G000270	Cd5B2G000380
388	Cd5B1G000500	Cd5B1G000530	Cd5B1G000570	Cd5B2G000690
389	Cd5A1G001870	Cd5A2G001870	Cd5B1G001870	Cd5B2G002030
390	Cd5A1G002490	Cd5A2G002640	Cd5B1G002530	Cd5B2G002840
391	Cd2A1G012300	Cd2A2G012680	Cd2B2G017570	Cd5B2G003710
392	Cd5A1G003000	Cd5A2G003250	Cd5B1G003250	Cd5B2G003860
393	Cd5A1G003300	Cd5A2G003660	Cd5B1G003570	Cd5B2G004250
394	Cd5A1G005160	Cd5A2G005430	Cd5B1G005520	Cd5B2G006120
395	Cd5A1G005590	Cd5A2G005740	Cd5B1G005180	Cd5B2G006510
396	Cd5A1G005800	Cd5A2G005910	Cd5B1G005070	Cd5B2G006680
397	Cd5A1G006500	Cd5A2G006720	Cd5B1G005950	Cd5B2G007060
398	Cd1B2G003360	Cd5A1G006740	Cd5B1G006200	Cd5B2G007310
399	Cd5A1G006990	Cd5A2G007270	Cd5B1G006440	Cd5B2G007560
400	Cd5A1G007460	Cd5A2G007800	Cd5B1G006920	Cd5B2G008150
401	Cd5A1G007990	Cd5A2G008280	Cd5B1G007310	Cd5B2G008510
402	Cd1B2G000400	Cd2B2G028560	Cd5A1G008110	Cd5B2G008650
403	Cd5A1G008430	Cd5A2G008690	Cd5B1G007880	Cd5B2G009010
404	Cd5A1G008990	Cd5A2G009510	Cd5B1G008640	Cd5B2G010190
405	Cd5B1G008680	Cd5B1G008710	Cd5B2G010240	Cd5B2G010270
406	Cd5A1G009010	Cd5B1G008690	Cd5B1G008720	Cd5B2G010280
407	Cd5A1G009300	Cd5A2G009810	Cd5B1G009040	Cd5B2G010550
408	Cd5A1G009870	Cd5A2G010400	Cd5B1G009630	Cd5B2G011060
409	Cd5A1G009980	Cd5A2G010500	Cd5B1G009740	Cd5B2G011170
410	Cd5B1G010310	Cd5B1G010330	Cd5B2G011770	Cd5B2G011790
411	Cd1A2G009850	Cd2B1G001580	Cd2B2G001840	Cd6A1G003620
412	Cd1B2G003490	Cd2A2G006250	Cd3B2G012630	Cd6A1G015730
413	Cd3B2G007760	Cd4B1G001420	Cd6A1G004170	Cd6A2G004450
414	Cd6A1G003730	Cd6A2G004000	Cd6A2G004090	Cd6B1G003740
415	Cd1A1G006890	Cd6A1G011400	Cd6A2G010910	Cd6B1G013080
416	Cd1B1G002020	Cd3B1G006520	Cd5B1G007040	Cd6B1G016660
417	Cd1A2G004460	Cd1A2G004730	Cd1A2G004780	Cd6B1G016680
418	Cd3B2G014080	Cd5A1G006520	Cd6B1G017500	Cd6B1G017980
419	Cd6A2G000220	Cd6A2G000240	Cd6B1G000150	Cd6B2G000140
420	Cd6A1G000260	Cd6A2G000370	Cd6B1G000260	Cd6B2G000250
421	Cd6A1G001130	Cd6A2G001260	Cd6B1G001130	Cd6B2G001210
422	Cd6A1G001790	Cd6A2G001930	Cd6B1G001870	Cd6B2G001890
423	Cd1A2G009220	Cd6A1G001840	Cd6A2G001980	Cd6B2G001920
424	Cd6A1G001890	Cd6A2G002020	Cd6B1G001970	Cd6B2G001960
425	Cd6A1G003980	Cd6A2G004270	Cd6B1G003940	Cd6B2G003830
426	Cd6A1G004510	Cd6A2G004780	Cd6B1G004460	Cd6B2G004300
427	Cd6A1G004810	Cd6A2G005090	Cd6B1G004770	Cd6B2G004610
428	Cd6A2G005530	Cd6A2G005540	Cd6B1G005210	Cd6B2G005010
429	Cd6A1G006320	Cd6A2G006550	Cd6B1G006140	Cd6B2G005980
430	Cd6A1G006290	Cd6A2G006510	Cd6B1G006150	Cd6B2G006000
431	Cd6A1G006330	Cd6A2G006560	Cd6B1G006170	Cd6B2G006020
432	Cd6A1G006430	Cd6A2G006670	Cd6B1G006250	Cd6B2G006110
433	Cd6A1G006640	Cd6A2G006870	Cd6B1G006450	Cd6B2G006290
434	Cd6B1G007590	Cd6B1G007610	Cd6B2G007910	Cd6B2G007930
435	Cd6B1G007570	Cd6B1G007690	Cd6B2G008020	Cd6B2G008030
436	Cd6A1G006780	Cd6A2G007470	Cd6B1G008240	Cd6B2G008630
437	Cd6A1G007350	Cd6A2G007670	Cd6B1G008520	Cd6B2G008920
438	Cd6A1G007450	Cd6A2G007770	Cd6B1G008640	Cd6B2G009010
439	Cd6A1G007580	Cd6A2G007910	Cd6B1G008750	Cd6B2G009130
440	Cd6A1G008990	Cd6A2G009050	Cd6B1G010130	Cd6B2G010480
441	Cd1B1G000850	Cd6B1G010340	Cd6B2G006470	Cd6B2G010690
442	Cd1A2G007570	Cd1B1G007270	Cd6B1G010880	Cd6B2G011150
443	Cd3B1G003430	Cd3B2G003520	Cd6B1G011670	Cd6B2G012040
444	Cd6A1G011390	Cd6A2G010900	Cd6B1G013050	Cd6B2G013350
445	Cd6A1G011820	Cd6A2G011330	Cd6B1G013400	Cd6B2G013680
446	Cd1A1G007310	Cd1B2G009760	Cd6A1G011960	Cd6B2G013850
447	Cd2B2G031210	Cd3B1G003550	Cd5A2G010650	Cd6B2G014030
448	Cd2B1G030340	Cd2B2G030050	Cd3B1G000940	Cd6B2G014150
449	Cd6A1G013620	Cd6A2G013240	Cd6B1G015250	Cd6B2G015000
450	Cd2B1G033130	Cd6A1G013670	Cd6A2G013300	Cd6B2G015050
451	Cd6A1G013940	Cd6A2G013520	Cd6B1G015550	Cd6B2G015310
452	Cd6A1G014080	Cd6A2G013680	Cd6B1G015670	Cd6B2G015430
453	Cd6A1G014230	Cd6A2G013830	Cd6B1G015820	Cd6B2G015570
454	Cd6A1G014490	Cd6A2G014060	Cd6B1G016040	Cd6B2G015810
455	Cd6A1G015140	Cd6A1G015160	Cd6A2G014520	Cd6B2G016440
456	Cd6A1G015270	Cd6A2G014620	Cd6B1G016610	Cd6B2G016500
457	Cd5A1G010470	Cd6A1G010600	Cd6B2G016480	Cd7A1G005980
458	Cd1A1G007160	Cd2B1G034430	Cd3A2G003370	Cd7A1G007120
459	Cd1A1G003600	Cd3B2G001350	Cd4A1G024660	Cd7A1G010290
460	Cd2B1G012950	Cd2B1G026640	Cd4A2G020480	Cd7A1G015540
461	Cd5B1G002730	Cd5B2G003290	Cd7A1G005840	Cd7A2G005740
462	Cd7A1G004390	Cd7A1G008900	Cd7A2G004100	Cd7A2G008540
463	Cd7A1G009260	Cd7A1G009280	Cd7A2G008820	Cd7A2G008840
464	Cd4A2G008660	Cd4A2G023400	Cd7A1G017150	Cd7A2G016920
465	Cd1B2G003430	Cd2A1G027010	Cd6A2G008400	Cd7A2G017690
466	Cd4A2G022300	Cd5A2G002590	Cd6A1G008930	Cd7B1G000050
467	Cd1B1G010070	Cd3B1G003120	Cd5A2G008500	Cd7B1G003270
468	Cd2B1G029640	Cd2B1G037830	Cd6B2G005750	Cd7B1G007150
469	Cd2B1G027400	Cd2B2G027300	Cd7A2G002920	Cd7B1G009750
470	Cd2A1G005650	Cd2B2G018910	Cd7A1G008120	Cd7B1G026840
471	Cd5A1G004530	Cd5A2G004830	Cd7B1G007970	Cd7B2G007740
472	Cd7A1G003680	Cd7A2G003530	Cd7B1G008540	Cd7B2G008260
473	Cd7A1G004020	Cd7A2G003890	Cd7B1G008870	Cd7B2G008650
474	Cd7A1G004610	Cd7A2G004330	Cd7B1G009430	Cd7B2G009190
475	Cd7A1G004720	Cd7A2G004430	Cd7A2G004470	Cd7B2G009320
476	Cd7A1G004840	Cd7A2G004560	Cd7B1G009680	Cd7B2G009460
477	Cd7A1G004880	Cd7A2G004600	Cd7B1G009720	Cd7B2G009500
478	Cd6A2G008860	Cd7A2G021290	Cd7B1G010190	Cd7B2G010020
479	Cd7A1G006230	Cd7A2G006110	Cd7B1G011050	Cd7B2G010810
480	Cd7A1G006280	Cd7A2G006160	Cd7B1G011100	Cd7B2G010930
481	Cd7A1G006810	Cd7A2G006630	Cd7B1G012070	Cd7B2G011860
482	Cd7B1G005720	Cd7B1G012380	Cd7B1G015440	Cd7B2G012160
483	Cd7A1G007810	Cd7A1G007820	Cd7B1G013020	Cd7B2G012860
484	Cd7A1G007920	Cd7A2G007610	Cd7B1G013110	Cd7B2G012930
485	Cd4B2G000380	Cd5A1G006670	Cd5A2G006910	Cd7B2G014030
486	Cd7A1G009180	Cd7A2G008750	Cd7B1G014430	Cd7B2G014220
487	Cd7A1G010060	Cd7A2G009540	Cd7B1G015360	Cd7B2G015050
488	Cd7A1G010530	Cd7A2G010090	Cd7B1G015910	Cd7B2G015590
489	Cd7A1G010620	Cd7A2G010180	Cd7B1G016020	Cd7B2G015700
490	Cd7A1G011050	Cd7A2G010600	Cd7B1G016380	Cd7B2G016090
491	Cd7A1G011410	Cd7A2G010980	Cd7B1G016720	Cd7B2G016460
492	Cd7A1G011630	Cd7A2G011190	Cd7B1G016900	Cd7B2G016690
493	Cd7A1G011620	Cd7A2G011180	Cd7B1G017510	Cd7B2G017250
494	Cd7A1G012400	Cd7A2G011910	Cd7B1G017690	Cd7B2G017410
495	Cd7A1G013920	Cd7A2G013520	Cd7B1G019170	Cd7B2G018960
496	Cd7A1G014090	Cd7A2G013690	Cd7B1G019350	Cd7B2G019170
497	Cd7A1G014130	Cd7A2G013730	Cd7B1G019410	Cd7B2G019230
498	Cd7A1G014530	Cd7A2G014070	Cd7B1G019840	Cd7B2G019640
499	Cd7A1G014730	Cd7A2G014280	Cd7B1G020020	Cd7B2G019850
500	Cd5A1G008710	Cd5A2G009260	Cd7B1G021260	Cd7B2G021050
501	Cd7A1G016080	Cd7B1G021610	Cd7B1G021640	Cd7B2G021240
502	Cd7A1G016450	Cd7A2G016160	Cd7B1G022130	Cd7B2G021700
503	Cd7A1G017970	Cd7A2G017750	Cd7B1G023780	Cd7B2G023140
504	Cd7A1G018330	Cd7A2G018120	Cd7B1G024090	Cd7B2G023510
505	Cd7A1G019110	Cd7A2G018890	Cd7B1G024900	Cd7B2G024310
506	Cd7A1G019230	Cd7A2G019030	Cd7B1G025040	Cd7B2G024440
507	Cd7A1G019560	Cd7A2G019500	Cd7B1G025540	Cd7B2G024550
508	Cd7A1G019570	Cd7A2G019510	Cd7B1G025550	Cd7B2G024560
509	Cd7A1G019710	Cd7A2G019690	Cd7B1G025680	Cd7B2G024720
510	Cd7A1G020020	Cd7A1G020030	Cd7B1G025790	Cd7B2G024860
511	Cd7A1G020660	Cd7A2G020510	Cd7B1G026450	Cd7B2G025540
512	Cd7A1G021280	Cd7A2G021110	Cd7B1G027130	Cd7B2G026200
513	Cd7A1G021490	Cd7A2G021330	Cd7B1G027290	Cd7B2G026360
514	Cd7A1G021880	Cd7A2G021770	Cd7B1G027720	Cd7B2G026770
515	Cd2A2G020250	Cd2A2G020260	Cd7B1G027880	Cd7B2G026940
516	Cd1B2G005350	Cd4B2G012290	Cd6B1G007100	Cd7B2G026950
517	Cd7A1G022200	Cd7A2G022030	Cd7B1G027980	Cd7B2G027060
518	Cd7A1G022320	Cd7A1G022500	Cd7A2G022150	Cd7B2G027170
519	Cd7A1G022470	Cd7A2G022310	Cd7B1G028210	Cd7B2G027310
520	Cd7A1G024780	Cd7A2G024360	Cd7B1G029650	Cd7B2G028020
521	Cd4B1G014020	Cd5A2G003530	Cd7B1G029690	Cd7B2G028050
522	Cd7A1G024300	Cd7A2G023940	Cd7B1G030100	Cd7B2G028470
523	Cd2A2G026480	Cd2B1G028480	Cd4B2G026010	Cd8A1G020930
524	Cd7A2G013280	Cd7B1G018890	Cd7B2G018640	Cd8A1G027020
525	Cd2B1G010440	Cd2B2G010670	Cd8A1G004710	Cd8A2G004840
526	Cd1A1G003610	Cd7B2G024770	Cd8A1G006330	Cd8A2G006340
527	Cd7A2G003600	Cd7B2G008330	Cd8A1G007140	Cd8A2G007170
528	Cd1B2G006630	Cd4A1G015970	Cd5B2G000180	Cd8A2G007770
529	Cd6A2G014880	Cd8A2G010740	Cd8A2G023110	Cd8A2G024940
530	Cd1B2G007770	Cd2B1G017640	Cd5A2G004500	Cd8B1G003260
531	Cd2A1G011580	Cd3B2G016490	Cd4A2G002710	Cd8B1G004630
532	Cd1B2G002390	Cd8A1G004150	Cd8A2G004280	Cd8B1G006830
533	Cd2A1G027810	Cd2A2G027450	Cd3B2G015330	Cd8B1G023260
534	Cd1A1G001450	Cd2A2G022070	Cd4B1G012920	Cd8B1G023310
535	Cd3B1G007850	Cd3B2G008520	Cd7A2G003840	Cd8B1G025690
536	Cd8A1G000420	Cd8A2G000900	Cd8B1G000780	Cd8B2G000840
537	Cd2B1G036060	Cd4A1G013530	Cd8B1G000880	Cd8B2G000940
538	Cd6B2G008210	Cd7B1G014170	Cd8B1G001880	Cd8B2G001870
539	Cd8A1G000030	Cd8A2G001320	Cd8B1G002740	Cd8B2G002750
540	Cd8A1G002420	Cd8A2G002730	Cd8B1G005670	Cd8B2G005730
541	Cd8A1G002770	Cd8A2G003100	Cd8B1G006020	Cd8B2G006050
542	Cd8A1G002790	Cd8A2G003080	Cd8B1G006030	Cd8B2G006060
543	Cd8A1G003490	Cd8A2G003620	Cd8B1G006100	Cd8B2G006160
544	Cd5A2G008250	Cd8A2G027710	Cd8B1G006350	Cd8B2G006430
545	Cd8A1G004940	Cd8A2G005060	Cd8B1G007650	Cd8B2G007740
546	Cd8A1G005820	Cd8A2G005870	Cd8B1G008520	Cd8B2G008620
547	Cd8A1G005920	Cd8A2G005980	Cd8B1G008630	Cd8B2G008740
548	Cd8A1G006090	Cd8A2G006150	Cd8B1G008830	Cd8B2G008890
549	Cd3A1G004730	Cd4A1G019170	Cd5B1G011310	Cd8B2G009100
550	Cd8A1G006480	Cd8A2G006480	Cd8B1G009210	Cd8B2G009280
551	Cd8A1G007110	Cd8A2G007130	Cd8B1G009800	Cd8B2G009940
552	Cd8A1G007250	Cd8A2G007280	Cd8B1G009930	Cd8B2G010080
553	Cd8A1G008150	Cd8A2G008260	Cd8B1G010950	Cd8B2G011340
554	Cd8A1G008820	Cd8A2G009010	Cd8B1G011650	Cd8B2G012020
555	Cd8A1G010370	Cd8A2G010570	Cd8B1G012970	Cd8B2G013580
556	Cd8A2G012400	Cd8B1G014510	Cd8B1G014560	Cd8B2G015180
557	Cd1B1G002600	Cd4A2G011080	Cd8B1G014720	Cd8B2G015360
558	Cd8A1G012050	Cd8A2G012620	Cd8B1G014750	Cd8B2G015390
559	Cd8A1G012110	Cd8A2G012690	Cd8B1G014810	Cd8B2G015450
560	Cd8A1G012280	Cd8A2G012870	Cd8B1G014980	Cd8B2G015630
561	Cd8A1G012320	Cd8A2G012910	Cd8B1G015020	Cd8B2G015670
562	Cd8A1G012530	Cd8A2G013150	Cd8B1G015260	Cd8B2G015930
563	Cd8A1G012630	Cd8A2G013240	Cd8B1G015370	Cd8B2G016040
564	Cd8A1G013500	Cd8A2G014070	Cd8B1G016350	Cd8B2G016880
565	Cd8A1G014230	Cd8A2G014910	Cd8B1G017100	Cd8B2G017520
566	Cd4A1G002390	Cd4A1G007300	Cd7B1G027610	Cd8B2G018400
567	Cd8A1G017330	Cd8A2G018570	Cd8B1G019340	Cd8B2G019690
568	Cd3A1G003030	Cd4B1G025290	Cd7A2G005110	Cd8B2G019710
569	Cd8A1G017400	Cd8A2G018640	Cd8B1G019400	Cd8B2G019770
570	Cd8A1G017580	Cd8A1G017590	Cd8A2G018850	Cd8B2G019920
571	Cd8A1G018340	Cd8A2G019610	Cd8B1G020350	Cd8B2G020630
572	Cd8A1G018470	Cd8A2G019760	Cd8B1G020500	Cd8B2G020760
573	Cd8A1G018930	Cd8A2G020230	Cd8B1G020960	Cd8B2G021190
574	Cd8A1G019510	Cd8A2G020890	Cd8B1G021610	Cd8B2G021870
575	Cd8B1G021760	Cd8B1G021800	Cd8B2G022140	Cd8B2G022180
576	Cd8A1G019980	Cd8A2G021430	Cd8B1G022040	Cd8B2G022430
577	Cd8A1G020090	Cd8A2G021540	Cd8B1G022180	Cd8B2G022580
578	Cd8A1G020200	Cd8A2G021600	Cd8B1G022250	Cd8B2G022640
579	Cd8A1G020260	Cd8A2G021650	Cd8B1G022300	Cd8B2G022690
580	Cd8A1G020280	Cd8A2G021690	Cd8B1G022320	Cd8B2G022730
581	Cd8A1G020740	Cd8A2G022060	Cd8B1G022860	Cd8B2G023200
582	Cd8A1G022240	Cd8A2G023610	Cd8B1G024490	Cd8B2G024620
583	Cd2B1G036530	Cd4B2G004620	Cd6B2G000390	Cd8B2G025500
584	Cd3B1G006750	Cd3B2G007370	Cd8B1G025410	Cd8B2G025570
585	Cd8A1G023650	Cd8A2G024960	Cd8B1G025860	Cd8B2G026010
586	Cd1B1G006590	Cd8B1G023390	Cd8B2G011740	Cd8B2G026310
587	Cd8A1G024230	Cd8A2G025540	Cd8B1G027090	Cd8B2G027210
588	Cd8A1G024780	Cd8A2G026080	Cd8B1G027340	Cd8B2G027760
589	Cd1A1G010000	Cd8B2G018570	Cd8B2G027070	Cd8B2G027900
590	Cd8A1G025510	Cd8A2G026840	Cd8B1G027720	Cd8B2G027930
591	Cd3A1G003650	Cd5A1G007800	Cd8B2G019960	Cd9A1G002480
592	Cd2B2G028030	Cd8B1G024170	Cd8B2G024470	Cd9A1G007180
593	Cd4A1G014130	Cd4A2G013690	Cd4B1G012880	Cd9A1G009620
594	Cd2A1G028620	Cd2B1G039620	Cd2B2G038840	Cd9A1G009800
595	Cd4A2G018740	Cd7A1G014810	Cd7B1G023640	Cd9A1G012950
596	Cd1A1G004580	Cd1A2G005200	Cd1B2G005300	Cd9A1G013730
597	Cd2B1G019630	Cd2B2G019530	Cd5B2G003000	Cd9A1G014570
598	Cd8A1G015070	Cd8A2G016210	Cd9A1G000010	Cd9A2G000010
599	Cd4B2G000600	Cd7B2G024870	Cd9A1G012830	Cd9A2G012520
600	Cd1B2G000440	Cd5B1G000150	Cd9B1G002600	Cd9B1G005880
601	Cd1A1G009010	Cd2B2G027780	Cd4A1G019880	Cd9B1G010460
602	Cd4A1G010080	Cd7A1G021430	Cd7A2G007640	Cd9B1G016910
603	Cd5B2G008330	Cd7A1G015830	Cd7A1G022700	Cd9B1G020270
604	Cd2A1G019080	Cd4A1G012690	Cd9A2G015170	Cd9B1G020400
605	Cd1B1G001060	Cd7B2G026700	Cd9A2G002360	Cd9B2G002230
606	Cd2A1G029340	Cd7A1G001860	Cd7A2G001820	Cd9B2G002460
607	Cd3B2G010860	Cd4A2G019200	Cd9A1G009040	Cd9B2G002950
608	Cd9A1G001710	Cd9A2G001710	Cd9B1G003100	Cd9B2G003000
609	Cd2B1G010450	Cd2B2G010680	Cd7A1G022780	Cd9B2G003160
610	Cd9A1G002110	Cd9A2G001960	Cd9B1G003550	Cd9B2G003470
611	Cd9A1G002230	Cd9A2G001830	Cd9B1G004200	Cd9B2G004150
612	Cd9A1G002280	Cd9A2G001780	Cd9B1G004260	Cd9B2G004210
613	Cd9A1G003000	Cd9A2G003070	Cd9B1G004970	Cd9B2G004940
614	Cd9A1G003450	Cd9A2G003390	Cd9B1G005290	Cd9B2G005330
615	Cd9A1G003800	Cd9A2G003740	Cd9B1G005640	Cd9B2G005660
616	Cd9A1G004460	Cd9A2G004350	Cd9B1G006320	Cd9B2G006280
617	Cd1A2G002970	Cd1B1G002230	Cd1B2G003020	Cd9B2G006760
618	Cd9A1G005090	Cd9A2G005030	Cd9B1G006980	Cd9B2G007000
619	Cd9A1G005160	Cd9A2G005100	Cd9B1G007040	Cd9B2G007050
620	Cd9A1G006130	Cd9A2G006100	Cd9B1G007990	Cd9B2G007930
621	Cd9A1G007190	Cd9A2G007120	Cd9B1G009110	Cd9B2G009050
622	Cd9A1G007800	Cd9A2G007730	Cd9B1G009690	Cd9B2G009700
623	Cd6A1G002710	Cd6A1G009200	Cd6B2G012400	Cd9B2G009740
624	Cd4B2G009660	Cd4B2G014970	Cd9B1G010090	Cd9B2G010140
625	Cd9B1G010170	Cd9B1G010190	Cd9B2G010210	Cd9B2G010230
626	Cd9A1G008460	Cd9A2G008440	Cd9B1G010420	Cd9B2G010450
627	Cd9A1G008810	Cd9A2G008830	Cd9B1G010790	Cd9B2G010840
628	Cd9A1G009480	Cd9A2G009490	Cd9B1G011480	Cd9B2G011520
629	Cd9A1G009730	Cd9A2G009690	Cd9B1G011690	Cd9B2G011730
630	Cd9B1G012930	Cd9B1G012940	Cd9B2G012980	Cd9B2G012990
631	Cd9A1G010730	Cd9A2G010780	Cd9B1G013190	Cd9B2G013230
632	Cd9A1G010920	Cd9A2G010970	Cd9B1G013370	Cd9B2G013430
633	Cd9A1G011640	Cd9A2G011660	Cd9B1G014030	Cd9B2G014170
634	Cd9A1G012010	Cd9A2G011940	Cd9B1G014360	Cd9B2G014500
635	Cd9A1G012020	Cd9A2G011950	Cd9B1G014370	Cd9B2G014510
636	Cd2A2G009580	Cd2B1G014400	Cd9B1G014720	Cd9B2G014850
637	Cd3A1G011000	Cd8B1G001530	Cd9A1G003110	Cd9B2G015410
638	Cd9A1G012620	Cd9A2G012430	Cd9B1G015630	Cd9B2G015730
639	Cd2A2G001390	Cd8A2G027040	Cd9B1G016050	Cd9B2G016140
640	Cd2A1G024470	Cd2A2G024920	Cd4B1G017110	Cd9B2G016320
641	Cd9A1G013220	Cd9A2G012880	Cd9B1G016290	Cd9B2G016430
642	Cd9A1G013270	Cd9A2G012930	Cd9B1G016340	Cd9B2G016470
643	Cd3B2G006410	Cd5A2G006770	Cd9B2G017200	Cd9B2G017400
644	Cd3A1G003730	Cd3A2G003490	Cd9A2G014170	Cd9B2G019370
645	Cd6A1G014660	Cd6A1G015560	Cd9B1G019350	Cd9B2G019420
646	Cd1A1G006620	Cd1A1G006650	Cd1A1G006760
647	Cd1A1G004250	Cd1A1G004270	Cd1A1G007150
648	Cd1A2G000820	Cd1A2G000830	Cd1A2G000850
649	Cd1A1G004040	Cd1A2G004000	Cd1A2G004390
650	Cd1A2G004470	Cd1A2G004710	Cd1A2G004800
651	Cd1A2G004720	Cd1A2G004790	Cd1A2G004810
652	Cd1A1G005950	Cd1A1G006090	Cd1A2G006550
653	Cd1A1G006120	Cd1A1G006130	Cd1A2G006570
654	Cd1A1G009270	Cd1A2G009340	Cd1A2G009370
655	Cd1A1G001290	Cd1A2G001870	Cd1B1G000300
656	Cd1A1G001320	Cd1A2G001800	Cd1B1G000330
657	Cd1A1G001340	Cd1A2G001860	Cd1B1G000340
658	Cd1A1G001140	Cd1A1G001170	Cd1B1G000430
659	Cd1A1G000860	Cd1A2G001150	Cd1B1G000730
660	Cd1A1G000570	Cd1A2G000690	Cd1B1G000830
661	Cd1A1G000350	Cd1A2G000920	Cd1B1G001130
662	Cd1A1G003120	Cd1A2G003570	Cd1B1G003200
663	Cd1A1G003030	Cd1B1G003600	Cd1B1G003640
664	Cd1A2G003880	Cd1B1G003870	Cd1B1G004190
665	Cd1A1G004380	Cd1B1G005620	Cd1B1G005630
666	Cd1B1G006500	Cd1B1G006510	Cd1B1G006670
667	Cd1A1G007470	Cd1A1G007520	Cd1B1G007310
668	Cd1A1G007630	Cd1A2G007890	Cd1B1G007680
669	Cd1A1G008180	Cd1A1G008190	Cd1B1G008120
670	Cd1A1G008330	Cd1A2G008450	Cd1B1G008280
671	Cd1A1G008850	Cd1A2G008900	Cd1B1G008710
672	Cd1A1G000610	Cd1B1G000780	Cd1B2G000330
673	Cd1A1G001270	Cd1A2G001670	Cd1B2G001490
674	Cd1A1G001280	Cd1A2G001680	Cd1B2G001500
675	Cd1A2G001920	Cd1B1G000100	Cd1B2G001660
676	Cd1A1G001510	Cd1A2G001930	Cd1B2G001670
677	Cd1A1G001680	Cd1A2G002220	Cd1B2G002070
678	Cd1A1G001750	Cd1A2G002240	Cd1B2G002110
679	Cd1A1G001770	Cd1A2G002270	Cd1B2G002140
680	Cd1A2G002530	Cd1B1G001980	Cd1B2G002730
681	Cd1A1G002630	Cd1A2G002350	Cd1B2G002940
682	Cd1A2G003070	Cd1B1G002330	Cd1B2G003150
683	Cd1A1G003230	Cd1B1G003360	Cd1B2G004140
684	Cd1A1G003590	Cd1B1G004100	Cd1B2G004720
685	Cd1A1G004210	Cd1B1G004690	Cd1B2G004890
686	Cd1B1G004590	Cd1B2G002180	Cd1B2G004960
687	Cd1A2G005590	Cd1B1G004970	Cd1B2G005530
688	Cd1A2G005930	Cd1B1G005550	Cd1B2G005880
689	Cd1A1G005460	Cd1A2G006110	Cd1B2G006200
690	Cd1A1G005900	Cd1A2G006540	Cd1B2G006780
691	Cd1A1G006440	Cd1B1G006850	Cd1B2G006890
692	Cd1A1G006490	Cd1A2G006870	Cd1B2G007000
693	Cd1B2G004710	Cd1B2G007120	Cd1B2G007160
694	Cd1A1G006670	Cd1A2G007140	Cd1B2G007390
695	Cd1A1G006690	Cd1A2G007150	Cd1B2G007410
696	Cd1A1G007340	Cd1A2G007300	Cd1B2G007590
697	Cd1A1G007720	Cd1B1G007760	Cd1B2G007990
698	Cd1A1G007780	Cd1A2G007990	Cd1B2G008040
699	Cd1A1G008060	Cd1B1G008010	Cd1B2G008270
700	Cd1B1G008660	Cd1B1G008670	Cd1B2G008800
701	Cd1A2G008880	Cd1B1G008690	Cd1B2G008830
702	Cd1A2G010040	Cd1B1G010030	Cd1B2G010270
703	Cd2A1G008870	Cd2A2G008980	Cd2A2G008990
704	Cd1A2G001690	Cd1B2G001510	Cd2A2G015480
705	Cd1A1G009850	Cd2A1G015890	Cd2A2G016320
706	Cd1B2G009670	Cd2A1G015910	Cd2A2G016340
707	Cd2A1G031280	Cd2A1G031300	Cd2A2G030920
708	Cd2A1G001670	Cd2A2G001500	Cd2B1G000880
709	Cd2A1G001720	Cd2A2G001540	Cd2B1G000940
710	Cd2A1G002120	Cd2A2G001900	Cd2B1G001270
711	Cd2A1G002990	Cd2A2G003100	Cd2B1G007680
712	Cd2A1G004860	Cd2A2G005070	Cd2B1G009610
713	Cd2A1G005950	Cd2A2G006120	Cd2B1G010770
714	Cd2A1G007970	Cd2A2G006930	Cd2B1G011630
715	Cd2A1G006660	Cd2A2G008170	Cd2B1G012990
716	Cd2A1G009060	Cd2A2G009230	Cd2B1G013970
717	Cd2A1G009980	Cd2A2G010200	Cd2B1G014980
718	Cd2A1G010200	Cd2A2G010420	Cd2B1G015190
719	Cd2A1G011460	Cd2A2G011790	Cd2B1G016800
720	Cd2A1G013350	Cd2A2G013750	Cd2B1G018710
721	Cd2A1G013670	Cd2A2G014070	Cd2B1G019070
722	Cd2A1G014360	Cd2A2G014820	Cd2B1G019750
723	Cd2A1G022170	Cd2A2G022650	Cd2B1G024510
724	Cd2A1G020200	Cd2A2G020660	Cd2B1G025460
725	Cd2A2G021150	Cd2B1G026000	Cd2B1G026010
726	Cd2A1G020810	Cd2A2G021220	Cd2B1G026060
727	Cd2A1G020880	Cd2A2G021300	Cd2B1G026100
728	Cd2A1G020890	Cd2A2G021310	Cd2B1G026110
729	Cd2A1G022030	Cd2A2G022540	Cd2B1G027220
730	Cd2A1G025060	Cd2A2G025550	Cd2B1G032210
731	Cd2A1G025340	Cd2A2G025840	Cd2B1G033090
732	Cd2A1G026740	Cd2A2G026700	Cd2B1G036500
733	Cd2A1G028240	Cd2A2G027870	Cd2B1G039340
734	Cd2A1G029510	Cd2A2G029140	Cd2B1G040810
735	Cd2A2G000730	Cd2B1G000050	Cd2B2G000430
736	Cd2A1G002000	Cd2B1G001140	Cd2B2G001410
737	Cd2B1G003480	Cd2B2G003690	Cd2B2G003700
738	Cd2B1G003490	Cd2B1G003500	Cd2B2G003710
739	Cd2A2G003340	Cd2B1G007950	Cd2B2G008000
740	Cd2A2G003930	Cd2B1G008560	Cd2B2G008610
741	Cd2A1G004280	Cd2A2G004430	Cd2B2G009150
742	Cd2A1G005320	Cd2B1G010080	Cd2B2G010300
743	Cd2A1G006010	Cd2A2G006170	Cd2B2G011060
744	Cd2A1G008200	Cd2A2G006730	Cd2B2G011630
745	Cd2A1G008180	Cd2B1G011430	Cd2B2G011650
746	Cd2A2G007000	Cd2B1G011720	Cd2B2G011930
747	Cd2A1G006720	Cd2B1G012910	Cd2B2G013080
748	Cd2A2G008950	Cd2B1G013740	Cd2B2G013800
749	Cd2B1G012840	Cd2B1G013810	Cd2B2G013900
750	Cd2A1G022450	Cd2A2G022940	Cd2B2G014960
751	Cd2A1G010150	Cd2A2G010340	Cd2B2G015180
752	Cd2A2G010500	Cd2B1G015270	Cd2B2G015300
753	Cd2A1G010730	Cd2B1G015490	Cd2B2G015710
754	Cd2A2G011000	Cd2B1G015540	Cd2B2G015770
755	Cd2A1G012030	Cd2A2G012400	Cd2B2G017340
756	Cd2A1G012140	Cd2B1G017450	Cd2B2G017440
757	Cd2A2G012930	Cd2B1G017820	Cd2B2G017810
758	Cd2A1G012660	Cd2A2G013060	Cd2B2G017920
759	Cd2A1G015420	Cd2B1G020860	Cd2B2G020670
760	Cd2A2G015880	Cd2B1G020880	Cd2B2G020700
761	Cd2A1G015810	Cd2A2G016220	Cd2B2G021060
762	Cd2A2G016440	Cd2B1G021390	Cd2B2G021270
763	Cd2A1G016820	Cd2B1G022170	Cd2B2G022050
764	Cd2A1G016810	Cd2B1G022180	Cd2B2G022060
765	Cd2A1G017600	Cd2A2G018110	Cd2B2G022800
766	Cd2A1G017670	Cd2A2G018200	Cd2B2G022870
767	Cd2A1G018160	Cd2B1G023360	Cd2B2G023330
768	Cd2A1G019500	Cd2A2G019970	Cd2B2G024840
769	Cd2A2G020510	Cd2B1G025290	Cd2B2G025340
770	Cd2A2G020800	Cd2B1G025610	Cd2B2G025640
771	Cd2A2G020860	Cd2B1G025660	Cd2B2G025690
772	Cd2A1G021080	Cd2A2G021510	Cd2B2G026220
773	Cd2A1G021640	Cd2B1G026800	Cd2B2G026670
774	Cd2A1G021750	Cd2A2G022200	Cd2B2G026830
775	Cd1B1G003820	Cd2A2G022320	Cd2B2G026910
776	Cd2A2G022910	Cd2B1G027640	Cd2B2G027520
777	Cd2B1G010800	Cd2B2G011050	Cd2B2G027920
778	Cd2B1G028280	Cd2B1G028350	Cd2B2G027990
779	Cd2A1G023020	Cd2A2G023520	Cd2B2G030120
780	Cd2A2G024170	Cd2B1G030980	Cd2B2G030640
781	Cd2A1G023770	Cd2B1G031110	Cd2B2G030760
782	Cd2A1G023900	Cd2B1G031300	Cd2B2G030910
783	Cd2A1G024870	Cd2A2G025370	Cd2B2G031760
784	Cd2A1G024900	Cd2B1G032380	Cd2B2G031790
785	Cd2B1G032280	Cd2B1G032290	Cd2B2G031910
786	Cd2A1G025770	Cd2B1G034230	Cd2B2G033790
787	Cd2A1G026980	Cd2A2G026870	Cd2B2G035900
788	Cd2B1G036920	Cd2B1G036930	Cd2B2G036460
789	Cd2A1G026110	Cd2A2G026090	Cd2B2G036620
790	Cd2A2G026000	Cd2B1G037180	Cd2B2G036710
791	Cd2A2G025990	Cd2B1G037190	Cd2B2G036720
792	Cd2A1G027300	Cd2B1G038450	Cd2B2G037810
793	Cd2A1G027380	Cd2A2G027020	Cd2B2G037850
794	Cd2A1G027410	Cd2A2G027050	Cd2B2G037870
795	Cd2A2G028120	Cd2B1G039490	Cd2B2G038680
796	Cd2A1G028830	Cd2B1G039870	Cd2B2G039090
797	Cd2A2G029210	Cd2B1G040910	Cd2B2G040130
798	Cd2A2G029490	Cd2B1G041190	Cd2B2G040300
799	Cd2A1G030230	Cd2B1G041590	Cd2B2G040720
800	Cd2A2G031460	Cd2B1G042130	Cd2B2G041140
801	Cd2A1G031860	Cd2B1G042180	Cd2B2G041200
802	Cd2A1G003210	Cd2A2G003320	Cd3A1G011670
803	Cd3A1G000970	Cd3A1G000980	Cd3A2G000980
804	Cd1A1G008940	Cd3A1G003280	Cd3A2G003040
805	Cd2A2G005580	Cd3A1G010580	Cd3A2G010280
806	Cd3A1G010660	Cd3A1G010670	Cd3A2G010380
807	Cd1A2G006850	Cd1B2G006980	Cd3B1G004520
808	Cd3A1G005620	Cd3A2G005300	Cd3B1G007580
809	Cd3A1G005630	Cd3A2G005320	Cd3B1G007590
810	Cd3A1G006480	Cd3A2G006220	Cd3B1G008460
811	Cd3A1G007000	Cd3A2G006770	Cd3B1G009050
812	Cd3A1G010040	Cd3A2G009690	Cd3B1G012040
813	Cd2B1G029920	Cd2B2G029570	Cd3B1G012170
814	Cd3A1G011780	Cd3A1G012030	Cd3B1G013810
815	Cd3A1G011860	Cd3A1G011950	Cd3B1G013890
816	Cd3A1G011150	Cd3A2G010880	Cd3B1G016270
817	Cd3A1G011210	Cd3A2G010950	Cd3B1G016330
818	Cd2B1G003250	Cd3B1G000220	Cd3B2G000240
819	Cd3A2G000260	Cd3B1G001110	Cd3B2G001090
820	Cd3A2G000470	Cd3B1G001450	Cd3B2G001330
821	Cd3A1G000800	Cd3B1G001770	Cd3B2G001660
822	Cd3A1G001480	Cd3B1G002080	Cd3B2G001980
823	Cd3A2G001800	Cd3B1G002360	Cd3B2G002270
824	Cd3A1G002170	Cd3B1G002660	Cd3B2G002620
825	Cd2A2G023340	Cd3B1G003210	Cd3B2G003250
826	Cd3A2G002860	Cd3B1G003410	Cd3B2G003480
827	Cd3B2G006370	Cd3B2G006400	Cd3B2G006420
828	Cd3A2G003690	Cd3B1G006480	Cd3B2G007000
829	Cd3A2G004000	Cd3B1G006740	Cd3B2G007360
830	Cd3A2G004740	Cd3B1G007020	Cd3B2G007650
831	Cd3A1G005560	Cd3A2G005260	Cd3B2G008170
832	Cd3A1G006090	Cd3B1G008080	Cd3B2G008770
833	Cd3A2G006210	Cd3B1G008450	Cd3B2G009110
834	Cd3A2G006570	Cd3B1G008860	Cd3B2G009510
835	Cd3A1G007050	Cd3A2G006820	Cd3B2G009740
836	Cd3A2G007380	Cd3B1G009850	Cd3B2G010420
837	Cd3A1G007750	Cd3A2G007480	Cd3B2G010530
838	Cd3A1G008060	Cd3A2G007780	Cd3B2G010830
839	Cd3A2G007950	Cd3B1G010450	Cd3B2G010960
840	Cd3A2G008300	Cd3B1G010860	Cd3B2G011400
841	Cd3A1G009440	Cd3A2G009030	Cd3B2G012090
842	Cd3A1G009960	Cd3A2G009600	Cd3B2G012660
843	Cd2B2G025680	Cd3B1G014030	Cd3B2G014710
844	Cd1B1G006450	Cd3B2G005480	Cd3B2G016000
845	Cd3A1G011220	Cd3B1G016340	Cd3B2G017070
846	Cd2A1G011200	Cd2A2G011510	Cd4A1G017660
847	Cd3B1G006610	Cd3B2G007130	Cd4A1G024820
848	Cd2A1G018580	Cd2A2G019100	Cd4A2G000970
849	Cd1B1G005430	Cd4A1G002020	Cd4A2G001810
850	Cd1A1G010290	Cd1B1G010000	Cd4A2G005380
851	Cd2B1G001000	Cd2B2G001240	Cd4A2G006250
852	Cd1B2G006130	Cd4A1G013080	Cd4A2G012620
853	Cd1A1G000850	Cd2A2G021240	Cd4A2G012720
854	Cd4A1G011080	Cd4A1G014780	Cd4A2G014480
855	Cd4A1G015460	Cd4A1G015470	Cd4A2G015180
856	Cd2A1G008350	Cd2A2G006580	Cd4A2G017200
857	Cd4A1G000640	Cd4B1G000630	Cd4B1G000700
858	Cd4A1G002140	Cd4A2G001940	Cd4B1G002120
859	Cd4A1G008090	Cd4A2G007390	Cd4B1G006850
860	Cd4A1G012880	Cd4A2G012420	Cd4B1G011590
861	Cd2B1G038530	Cd4B1G000480	Cd4B1G012490
862	Cd4A1G013910	Cd4A2G013460	Cd4B1G012640
863	Cd4A1G018850	Cd4A2G018880	Cd4B1G018650
864	Cd4A1G018860	Cd4A2G018890	Cd4B1G018660
865	Cd4A1G023350	Cd4A2G023360	Cd4B1G023920
866	Cd4A1G025440	Cd4A2G025340	Cd4B1G026310
867	Cd4A1G000420	Cd4A2G000390	Cd4B2G000590
868	Cd4A1G002050	Cd4B1G002040	Cd4B2G002220
869	Cd4A1G002550	Cd4A2G002300	Cd4B2G002650
870	Cd4A2G003850	Cd4B1G002900	Cd4B2G003210
871	Cd4A2G006180	Cd4B1G005530	Cd4B2G005700
872	Cd4A1G007100	Cd4A2G006380	Cd4B2G006000
873	Cd4A1G007170	Cd4B1G005900	Cd4B2G006060
874	Cd4B1G008450	Cd4B2G008610	Cd4B2G008620
875	Cd4A1G010310	Cd4B1G009180	Cd4B2G009290
876	Cd1B2G004480	Cd4B1G009780	Cd4B2G009950
877	Cd4A2G010550	Cd4B1G009910	Cd4B2G010080
878	Cd4A1G011530	Cd4A2G011020	Cd4B2G010400
879	Cd2A1G014540	Cd2A2G014980	Cd4B2G011230
880	Cd4A1G012370	Cd4A2G011940	Cd4B2G011360
881	Cd3A2G010010	Cd4B1G011760	Cd4B2G012070
882	Cd4A1G013210	Cd4B1G011950	Cd4B2G012250
883	Cd1A2G005850	Cd4B1G006810	Cd4B2G012600
884	Cd2A2G029040	Cd4B1G013560	Cd4B2G013790
885	Cd4A2G015640	Cd4B1G014110	Cd4B2G014250
886	Cd4A1G015710	Cd4B1G014530	Cd4B2G014670
887	Cd4A1G015750	Cd4B1G014570	Cd4B2G014700
888	Cd4A1G016040	Cd4A2G015940	Cd4B2G016010
889	Cd4A1G016650	Cd4B1G016450	Cd4B2G016580
890	Cd4A1G016730	Cd4A2G016640	Cd4B2G016670
891	Cd4A1G016910	Cd4A2G016800	Cd4B2G016840
892	Cd4A2G017340	Cd4B1G017150	Cd4B2G017350
893	Cd4A2G018170	Cd4B1G017940	Cd4B2G018180
894	Cd4A1G019510	Cd4A2G019540	Cd4B2G018900
895	Cd4A1G020200	Cd4B1G020030	Cd4B2G019560
896	Cd2A1G002940	Cd4B1G003850	Cd4B2G020730
897	Cd4A1G022500	Cd4A2G022480	Cd4B2G022570
898	Cd4A1G024230	Cd4A2G024210	Cd4B2G024330
899	Cd4A2G024620	Cd4B1G025280	Cd4B2G024740
900	Cd2A2G017410	Cd4A1G020290	Cd4B2G024850
901	Cd4A1G025750	Cd4B1G026580	Cd4B2G026170
902	Cd4A1G026510	Cd4B1G027320	Cd4B2G026760
903	Cd4A1G027340	Cd4B1G028180	Cd4B2G027630
904	Cd4A2G027220	Cd4B1G028200	Cd4B2G027650
905	Cd2A1G011860	Cd3A1G003950	Cd5A1G006100
906	Cd5A1G000020	Cd5A2G000020	Cd5A2G000210
907	Cd5A1G001240	Cd5A1G001260	Cd5A2G001420
908	Cd2A2G013530	Cd2B2G040950	Cd5A2G002890
909	Cd5A2G008960	Cd5A2G008980	Cd5A2G009010
910	Cd2B1G037220	Cd4A1G010020	Cd5A2G010660
911	Cd5A1G010460	Cd5A2G011050	Cd5A2G011070
912	Cd2A1G000610	Cd2A2G000380	Cd5B1G000720
913	Cd5A1G002680	Cd5A2G002810	Cd5B1G003020
914	Cd1B1G004660	Cd2B2G024640	Cd5B1G003490
915	Cd5A1G003860	Cd5A2G004280	Cd5B1G004170
916	Cd2A1G017240	Cd2A2G017760	Cd5B1G004220
917	Cd3A2G001370	Cd3B2G001850	Cd5B1G004460
918	Cd5A1G005870	Cd5A2G005990	Cd5B1G005000
919	Cd5A1G005370	Cd5A2G005590	Cd5B1G005420
920	Cd5A1G006810	Cd5A2G007070	Cd5B1G006260
921	Cd5A1G006970	Cd5A2G007250	Cd5B1G006420
922	Cd5A1G007210	Cd5A2G007500	Cd5B1G006650
923	Cd5A1G007500	Cd5A2G007840	Cd5B1G006950
924	Cd5A1G007880	Cd5A2G008170	Cd5B1G007220
925	Cd5A2G010170	Cd5A2G010180	Cd5B1G009390
926	Cd5A1G010560	Cd5A2G011160	Cd5B1G011410
927	Cd5B1G000620	Cd5B1G000650	Cd5B2G000730
928	Cd5B1G000910	Cd5B2G000140	Cd5B2G001080
929	Cd5A1G001830	Cd5B1G001840	Cd5B2G002000
930	Cd5A2G002050	Cd5B1G002030	Cd5B2G002210
931	Cd2B1G038990	Cd5B1G002310	Cd5B2G002600
932	Cd1A2G000630	Cd4B1G009270	Cd5B2G002640
933	Cd5A1G002530	Cd5A2G002680	Cd5B2G002900
934	Cd1A2G002250	Cd1B2G002120	Cd5B2G002910
935	Cd5A1G002770	Cd5A2G002970	Cd5B2G003570
936	Cd5A1G002990	Cd5B1G003240	Cd5B2G003830
937	Cd5A1G003190	Cd5B1G003500	Cd5B2G004180
938	Cd5A2G003120	Cd5B1G004050	Cd5B2G004800
939	Cd5A1G004070	Cd5B1G004320	Cd5B2G005040
940	Cd5A1G004170	Cd5B1G004380	Cd5B2G005110
941	Cd5A1G004200	Cd5A2G004460	Cd5B2G005160
942	Cd5A2G005000	Cd5B1G004810	Cd5B2G005660
943	Cd3A1G003690	Cd5B1G004920	Cd5B2G005760
944	Cd5B1G005360	Cd5B2G006290	Cd5B2G006310
945	Cd5A1G005680	Cd5B1G005240	Cd5B2G006550
946	Cd5A2G006730	Cd5B1G005960	Cd5B2G007080
947	Cd3B1G009750	Cd5B1G006100	Cd5B2G007210
948	Cd5A1G007420	Cd5A2G007760	Cd5B2G008100
949	Cd5A1G007430	Cd5B1G006900	Cd5B2G008110
950	Cd5A1G007560	Cd5B1G007080	Cd5B2G008240
951	Cd5A1G007570	Cd5B1G007070	Cd5B2G008250
952	Cd5A1G007780	Cd5A2G008060	Cd5B2G008340
953	Cd5A2G008640	Cd5B1G007800	Cd5B2G008950
954	Cd5B1G007980	Cd5B2G009330	Cd5B2G009460
955	Cd1B1G002660	Cd1B2G003590	Cd5B2G009940
956	Cd5A1G008760	Cd5A2G009300	Cd5B2G009960
957	Cd5A2G009640	Cd5B1G008830	Cd5B2G010370
958	Cd5A1G009170	Cd5B1G008890	Cd5B2G010440
959	Cd2A1G018890	Cd5B1G009650	Cd5B2G011080
960	Cd2B2G023350	Cd5A2G003870	Cd6A1G003570
961	Cd1A1G009570	Cd1A2G009460	Cd6A1G005990
962	Cd2B2G026850	Cd4A2G020820	Cd6A1G012540
963	Cd2A1G023530	Cd2A2G024070	Cd6A1G014840
964	Cd6A1G016370	Cd6A1G016380	Cd6A1G016390
965	Cd2A1G021490	Cd6A1G005070	Cd6A2G005350
966	Cd4B1G018990	Cd5B1G001630	Cd6A2G005880
967	Cd2B2G018120	Cd6A1G014090	Cd6A2G013690
968	Cd1A1G002920	Cd6A1G014710	Cd6A2G014240
969	Cd6A1G015110	Cd6A2G014460	Cd6A2G014480
970	Cd6A1G000400	Cd6A2G000540	Cd6B1G000380
971	Cd6A1G001110	Cd6A2G000880	Cd6B1G000780
972	Cd6A1G001560	Cd6A2G001700	Cd6B1G001610
973	Cd6A1G003600	Cd6A2G003890	Cd6B1G003500
974	Cd6A1G005190	Cd6A2G005470	Cd6B1G005160
975	Cd6A1G008460	Cd6A2G008770	Cd6B1G009690
976	Cd3A2G007810	Cd3B2G013870	Cd6B1G010320
977	Cd6A1G011290	Cd6A2G010780	Cd6B1G012970
978	Cd6A1G011730	Cd6A2G011220	Cd6B1G013340
979	Cd6A1G012190	Cd6A2G011690	Cd6B1G013840
980	Cd6A1G012200	Cd6A2G011700	Cd6B1G013850
981	Cd6A1G012360	Cd6A2G011910	Cd6B1G013980
982	Cd6A2G013020	Cd6B1G015200	Cd6B1G015220
983	Cd6A1G015090	Cd6A2G014440	Cd6B1G016520
984	Cd1A2G004930	Cd1B2G005190	Cd6B1G017190
985	Cd5A2G001020	Cd6B1G017700	Cd6B1G017800
986	Cd6A2G000210	Cd6B1G000140	Cd6B2G000130
987	Cd6A1G001170	Cd6B1G001170	Cd6B2G001230
988	Cd6B1G001290	Cd6B2G001340	Cd6B2G001350
989	Cd6A1G001290	Cd6B1G001310	Cd6B2G001370
990	Cd6A1G001320	Cd6A2G001450	Cd6B2G001400
991	Cd6A2G001800	Cd6B1G001700	Cd6B2G001750
992	Cd6A2G002780	Cd6B1G002590	Cd6B2G002560
993	Cd3B2G006800	Cd4B2G017330	Cd6B2G003650
994	Cd6A1G004140	Cd6B1G004050	Cd6B2G003970
995	Cd2A1G016250	Cd6B1G004290	Cd6B2G004120
996	Cd6A1G004770	Cd6A2G005040	Cd6B2G004570
997	Cd6A1G004920	Cd6B1G004870	Cd6B2G004720
998	Cd6A1G005370	Cd6A2G005670	Cd6B2G005140
999	Cd6A2G005770	Cd6B1G005440	Cd6B2G005240
1000	Cd6A1G006540	Cd6B1G006320	Cd6B2G006250
1001	Cd6A2G007310	Cd6B1G008060	Cd6B2G008440
1002	Cd6A2G007570	Cd6B1G008420	Cd6B2G008750
1003	Cd6A1G007860	Cd6A2G008180	Cd6B2G009380
1004	Cd3B2G001140	Cd6A1G000310	Cd6B2G009640
1005	Cd6A2G008480	Cd6B1G009420	Cd6B2G009710
1006	Cd3A1G001710	Cd3A2G001700	Cd6B2G010060
1007	Cd6A1G008590	Cd6A2G008890	Cd6B2G010220
1008	Cd6A1G008660	Cd6B1G009890	Cd6B2G010240
1009	Cd6A1G008920	Cd6B1G010090	Cd6B2G010440
1010	Cd3A2G001980	Cd6B1G010220	Cd6B2G010590
1011	Cd6A2G009770	Cd6B1G011350	Cd6B2G011620
1012	Cd3B1G009420	Cd6B2G011820	Cd6B2G011830
1013	Cd6A1G010280	Cd6B1G011550	Cd6B2G011910
1014	Cd1B1G000940	Cd2B2G013070	Cd6B2G012020
1015	Cd6A1G010470	Cd6A2G010040	Cd6B2G012120
1016	Cd6A2G010300	Cd6B1G011890	Cd6B2G012370
1017	Cd6A1G011190	Cd6B1G012860	Cd6B2G013240
1018	Cd6A2G011580	Cd6B1G013720	Cd6B2G014000
1019	Cd6A2G011640	Cd6B1G013790	Cd6B2G014050
1020	Cd6A2G012600	Cd6B2G014580	Cd6B2G014590
1021	Cd6A1G013970	Cd6A2G013550	Cd6B2G015330
1022	Cd5A2G002950	Cd6A2G014310	Cd6B2G016190
1023	Cd6A1G015430	Cd6B1G016710	Cd6B2G016550
1024	Cd6A1G015610	Cd6B1G016960	Cd6B2G016720
1025	Cd7A1G000780	Cd7A1G000790	Cd7A1G000800
1026	Cd1B1G004050	Cd4A1G006070	Cd7A1G002610
1027	Cd1A2G004570	Cd6B2G011350	Cd7A1G009000
1028	Cd3B2G013080	Cd6A1G011410	Cd7A1G011950
1029	Cd1A1G006800	Cd6A2G009720	Cd7A1G013670
1030	Cd4A1G008510	Cd4A2G007870	Cd7A1G016700
1031	Cd6B1G013410	Cd6B2G013690	Cd7A1G017060
1032	Cd2A1G029610	Cd7A1G004030	Cd7A2G003900
1033	Cd7A1G004400	Cd7A1G004420	Cd7A2G004120
1034	Cd2B1G017330	Cd7A1G007180	Cd7A2G006380
1035	Cd2B2G016990	Cd7A1G010740	Cd7A2G010300
1036	Cd6A1G014280	Cd6A2G013880	Cd7A2G010520
1037	Cd5A2G006560	Cd5A2G006570	Cd7A2G011310
1038	Cd2A1G000210	Cd3B1G008930	Cd7A2G011530
1039	Cd2A1G017320	Cd3B1G001050	Cd7A2G012820
1040	Cd7A1G019770	Cd7A2G019730	Cd7A2G019750
1041	Cd4A2G017600	Cd7A1G021400	Cd7A2G021230
1042	Cd4A2G019150	Cd7A2G010340	Cd7B1G002670
1043	Cd2A1G025390	Cd5B2G004650	Cd7B1G003900
1044	Cd6B1G005180	Cd6B2G004980	Cd7B1G005170
1045	Cd2A2G022260	Cd4B1G014150	Cd7B1G007600
1046	Cd7A1G003330	Cd7A1G003340	Cd7B1G008240
1047	Cd7A1G005900	Cd7A2G005800	Cd7B1G010740
1048	Cd3B1G005370	Cd3B2G005600	Cd7B1G013410
1049	Cd2B2G013620	Cd7A2G002870	Cd7B1G014180
1050	Cd7A1G010050	Cd7A2G009530	Cd7B1G015350
1051	Cd7A1G010780	Cd7A2G010350	Cd7B1G016190
1052	Cd7A1G011870	Cd7A2G011480	Cd7B1G017180
1053	Cd1B1G006930	Cd2B1G041800	Cd7B1G018190
1054	Cd7A1G013800	Cd7A2G013430	Cd7B1G019040
1055	Cd7A1G014850	Cd7A2G014420	Cd7B1G020170
1056	Cd7A1G015180	Cd7A2G014730	Cd7B1G020460
1057	Cd7A1G015790	Cd7A2G015520	Cd7B1G021080
1058	Cd7A1G016090	Cd7A1G016120	Cd7B1G021630
1059	Cd7A1G016440	Cd7A2G016150	Cd7B1G022120
1060	Cd2B2G029660	Cd5B1G000580	Cd7B1G023420
1061	Cd7A1G019190	Cd7A2G018990	Cd7B1G024990
1062	Cd4B2G006110	Cd7A2G017180	Cd7B1G025810
1063	Cd4A1G005000	Cd4B1G003820	Cd7B1G026050
1064	Cd7A1G022710	Cd7A2G022480	Cd7B1G028500
1065	Cd7A1G022910	Cd7A2G022570	Cd7B1G028660
1066	Cd7A1G023340	Cd7A2G023040	Cd7B1G029110
1067	Cd7A1G024760	Cd7A2G024330	Cd7B1G029680
1068	Cd4B1G016290	Cd4B2G016420	Cd7B2G003030
1069	Cd2B1G033350	Cd7B1G005730	Cd7B2G005710
1070	Cd4B1G028100	Cd4B2G027530	Cd7B2G006270
1071	Cd7A1G003000	Cd7A2G002690	Cd7B2G007550
1072	Cd5A2G009660	Cd7B1G010010	Cd7B2G009780
1073	Cd7A1G005280	Cd7A2G005030	Cd7B2G009870
1074	Cd2B1G005840	Cd7B1G012190	Cd7B2G011970
1075	Cd7A1G007040	Cd7B1G012300	Cd7B2G012080
1076	Cd7A2G007860	Cd7B1G013440	Cd7B2G013220
1077	Cd7A1G008510	Cd7B1G013750	Cd7B2G013550
1078	Cd7A1G010930	Cd7A2G010490	Cd7B2G015970
1079	Cd7A1G011010	Cd7A2G010560	Cd7B2G016050
1080	Cd7A2G011250	Cd7B1G016960	Cd7B2G016760
1081	Cd7A1G012410	Cd7B1G017700	Cd7B2G017420
1082	Cd7A1G012430	Cd7A2G011930	Cd7B2G017430
1083	Cd7A1G013280	Cd7B1G018490	Cd7B2G018200
1084	Cd7A1G013320	Cd7A2G012980	Cd7B2G018520
1085	Cd7A1G014280	Cd7B1G019550	Cd7B2G019350
1086	Cd1A1G000410	Cd1B1G001070	Cd7B2G019420
1087	Cd7A1G014430	Cd7B1G019720	Cd7B2G0195203
1088	Cd5B1G003440	Cd6B2G011040	Cd7B2G019670
1089	Cd7A2G014970	Cd7B1G020710	Cd7B2G020450
1090	Cd7A2G015670	Cd7B1G021250	Cd7B2G021040
1091	Cd7A1G016250	Cd7A2G015910	Cd7B2G021410
1092	Cd7B1G021930	Cd7B2G021460	Cd7B2G021470
1093	Cd7A1G016420	Cd7B1G022110	Cd7B2G021680
1094	Cd7A1G016790	Cd7A2G016660	Cd7B2G021940
1095	Cd7A2G016460	Cd7B1G022690	Cd7B2G022160
1096	Cd7A1G016970	Cd7A2G016450	Cd7B2G022170
1097	Cd7A1G017560	Cd7A2G017330	Cd7B2G022740
1098	Cd7A2G017480	Cd7B1G023530	Cd7B2G022870
1099	Cd7A1G018110	Cd7A2G017900	Cd7B2G023290
1100	Cd7A1G018630	Cd7B1G024390	Cd7B2G023810
1101	Cd7A1G018640	Cd7B1G024400	Cd7B2G023820
1102	Cd7A2G019000	Cd7B1G025010	Cd7B2G024390
1103	Cd7A1G019510	Cd7A2G019460	Cd7B2G024510
1104	Cd7A1G019830	Cd7A1G019940	Cd7B2G024820
1105	Cd7A1G019950	Cd7B1G025760	Cd7B2G024830
1106	Cd7A2G020220	Cd7B1G026210	Cd7B2G025310
1107	Cd7A1G021730	Cd7B1G027570	Cd7B2G026650
1108	Cd7A1G022010	Cd7B1G027820	Cd7B2G026880
1109	Cd7B1G013650	Cd7B1G028060	Cd7B2G027130
1110	Cd7B1G029170	Cd7B2G010330	Cd7B2G027560
1111	Cd7A1G023720	Cd7A2G023390	Cd7B2G027870
1112	Cd7A1G024820	Cd7B1G029610	Cd7B2G027980
1113	Cd4A1G014670	Cd6B2G005480	Cd8A1G001320
1114	Cd2B1G010020	Cd7A2G013580	Cd8A1G008130
1115	Cd7A1G013350	Cd7A2G012940	Cd8A1G011550
1116	Cd6A1G004230	Cd6A2G004530	Cd8A1G017570
1117	Cd6A1G009560	Cd6A2G009550	Cd8A1G018640
1118	Cd1A1G005920	Cd3B2G002530	Cd8A1G021650
1119	Cd2B1G035390	Cd2B2G016290	Cd8A1G023300
1120	Cd5A1G007390	Cd6B2G000670	Cd8A1G027490
1121	Cd2A1G010780	Cd4A1G009030	Cd8A2G003150
1122	Cd7A2G022790	Cd8A1G003170	Cd8A2G003250
1123	Cd5A1G003440	Cd5A2G003770	Cd8A2G006870
1124	Cd2A1G000740	Cd8A1G010620	Cd8A2G010930
1125	Cd7A1G008330	Cd8A1G011560	Cd8A2G012100
1126	Cd2B2G022780	Cd8A1G014620	Cd8A2G015580
1127	Cd7B1G014770	Cd7B2G014590	Cd8A2G016350
1128	Cd2A2G019930	Cd2B2G024800	Cd8A2G018700
1129	Cd4B1G002790	Cd4B2G003070	Cd8A2G019710
1130	Cd8A1G018600	Cd8A2G019880	Cd8A2G019890
1131	Cd1B1G006580	Cd7B2G014790	Cd8A2G021000
1132	Cd1A1G003910	Cd8A2G003760	Cd8A2G023700
1133	Cd8A1G022890	Cd8A1G022900	Cd8A2G024210
1134	Cd2A1G008810	Cd2B1G019910	Cd8A2G024950
1135	Cd3B1G012910	Cd8A2G011870	Cd8A2G026320
1136	Cd6A1G012050	Cd7B1G016550	Cd8A2G027850
1137	Cd8A1G000570	Cd8A2G000740	Cd8B1G000610
1138	Cd5A1G006510	Cd7A1G009350	Cd8B1G000910
1139	Cd8A1G002500	Cd8A2G002670	Cd8B1G005740
1140	Cd8A1G002690	Cd8A2G002480	Cd8B1G005930
1141	Cd2B1G011750	Cd2B2G011970	Cd8B1G009230
1142	Cd7A1G006260	Cd7A2G006140	Cd8B1G009240
1143	Cd8A1G009500	Cd8A2G009690	Cd8B1G012120
1144	Cd8A1G010260	Cd8A2G010460	Cd8B1G012870
1145	Cd8A1G013030	Cd8A2G013610	Cd8B1G015800
1146	Cd8A1G014000	Cd8A2G014620	Cd8B1G016820
1147	Cd8A1G018580	Cd8A2G019860	Cd8B1G020610
1148	Cd8A1G020310	Cd8A2G021710	Cd8B1G022350
1149	Cd8A1G020390	Cd8A2G021810	Cd8B1G022450
1150	Cd7A2G012410	Cd7B1G018170	Cd8B1G022800
1151	Cd8A1G021700	Cd8A2G023050	Cd8B1G023890
1152	Cd5B2G005290	Cd7B2G021980	Cd8B1G026500
1153	Cd8A1G026530	Cd8A2G027870	Cd8B1G028820
1154	Cd8A1G000910	Cd8B1G000280	Cd8B2G000350
1155	Cd6B2G006990	Cd8B1G001020	Cd8B2G001060
1156	Cd2A2G025180	Cd6B1G013860	Cd8B2G001590
1157	Cd3B2G008210	Cd8B1G024970	Cd8B2G001860
1158	Cd8A1G002490	Cd8B1G013960	Cd8B2G002580
1159	Cd8A1G000040	Cd8B1G002750	Cd8B2G002760
1160	Cd2A2G010360	Cd7A2G007190	Cd8B2G003310
1161	Cd2B1G028240	Cd6A2G008990	Cd8B2G003930
1162	Cd8A1G001630	Cd8B1G004910	Cd8B2G004800
1163	Cd6B2G014810	Cd7B1G014080	Cd8B2G005000
1164	Cd8A2G003680	Cd8B1G006160	Cd8B2G006240
1165	Cd8A1G004210	Cd8A2G004340	Cd8B2G006960
1166	Cd8A1G005570	Cd8B1G008290	Cd8B2G008380
1167	Cd8B1G008580	Cd8B2G008680	Cd8B2G008690
1168	Cd4B1G018400	Cd6B2G000900	Cd8B2G008970
1169	Cd8A1G006280	Cd8B1G009000	Cd8B2G009040
1170	Cd8A1G006720	Cd8A2G006720	Cd8B2G009490
1171	Cd8A2G007080	Cd8B1G009750	Cd8B2G009890
1172	Cd8A1G008750	Cd8A2G008930	Cd8B2G011960
1173	Cd8A1G008830	Cd8B1G011660	Cd8B2G012030
1174	Cd8A2G009130	Cd8B1G011750	Cd8B2G012130
1175	Cd8A1G009340	Cd8A2G009520	Cd8B2G012560
1176	Cd5A1G008920	Cd5A2G011110	Cd8B2G012830
1177	Cd8A1G009670	Cd8A2G009860	Cd8B2G012930
1178	Cd8A2G010890	Cd8B1G013160	Cd8B2G013740
1179	Cd8A2G010760	Cd8B1G013170	Cd8B2G013750
1180	Cd1A2G007590	Cd8B1G013290	Cd8B2G013870
1181	Cd8A1G011450	Cd8A2G011960	Cd8B2G014750
1182	Cd8A1G011510	Cd8A2G012030	Cd8B2G014820
1183	Cd8A1G013050	Cd8B1G015820	Cd8B2G016440
1184	Cd8A1G013730	Cd8B1G016490	Cd8B2G017010
1185	Cd8A1G014250	Cd8B1G017110	Cd8B2G017550
1186	Cd8A2G015350	Cd8B1G017560	Cd8B2G017960
1187	Cd4B1G012890	Cd8B1G017720	Cd8B2G017990
1188	Cd8A1G013640	Cd8A2G014230	Cd8B2G018370
1189	Cd8A1G016620	Cd8A2G017870	Cd8B2G018970
1190	Cd8A2G018120	Cd8B1G018860	Cd8B2G019250
1191	Cd8A2G018330	Cd8B1G019080	Cd8B2G019430
1192	Cd8A2G018710	Cd8B1G019460	Cd8B2G019830
1193	Cd8A2G019410	Cd8B1G019720	Cd8B2G020420
1194	Cd8A1G018330	Cd8B1G020360	Cd8B2G020640
1195	Cd2B2G008700	Cd8B1G020510	Cd8B2G020770
1196	Cd4A2G006730	Cd8B1G020860	Cd8B2G021060
1197	Cd8A2G020760	Cd8B1G021470	Cd8B2G021720
1198	Cd8A1G019470	Cd8B1G021570	Cd8B2G021830
1199	Cd8A1G019990	Cd8B1G022050	Cd8B2G022440
1200	Cd8A2G021450	Cd8B1G022070	Cd8B2G022460
1201	Cd8A1G020300	Cd8B1G022340	Cd8B2G022740
1202	Cd8B1G022390	Cd8B1G022420	Cd8B2G022790
1203	Cd8A1G020420	Cd8A2G021830	Cd8B2G022850
1204	Cd8A1G020530	Cd8B1G022580	Cd8B2G022960
1205	Cd8B1G023740	Cd8B1G023980	Cd8B2G024100
1206	Cd8B1G023860	Cd8B1G023870	Cd8B2G024220
1207	Cd8A2G023140	Cd8B1G024000	Cd8B2G024300
1208	Cd8A2G023320	Cd8B1G024190	Cd8B2G024490
1209	Cd8A1G022550	Cd8B1G024770	Cd8B2G024920
1210	Cd3B1G010390	Cd3B2G010910	Cd8B2G025020
1211	Cd8A2G024070	Cd8B1G024950	Cd8B2G025100
1212	Cd7B1G015930	Cd7B1G021410	Cd8B2G025380
1213	Cd1A1G005360	Cd1A1G005380	Cd8B2G026600
1214	Cd8A1G024490	Cd8A2G025790	Cd8B2G027440
1215	Cd7B1G025280	Cd8B1G028150	Cd8B2G028340
1216	Cd8A1G025990	Cd8B1G028270	Cd8B2G028460
1217	Cd8A2G027820	Cd8B1G028780	Cd8B2G028920
1218	Cd8A1G016800	Cd8A2G018030	Cd9A1G000870
1219	Cd2B1G039940	Cd6A1G015000	Cd9A1G003010
1220	Cd5A1G003320	Cd5A2G003680	Cd9A1G003330
1221	Cd3B2G016010	Cd8B2G014390	Cd9A1G003870
1222	Cd2B1G002000	Cd2B1G002090	Cd9A1G006010
1223	Cd4B1G026030	Cd4B2G025510	Cd9A1G010860
1224	Cd2A1G029890	Cd2A2G029500	Cd9A1G011550
1225	Cd2B1G011690	Cd6A1G015390	Cd9A1G012590
1226	Cd8A1G016380	Cd8A2G012080	Cd9A1G012750
1227	Cd4B2G004450	Cd7A1G024100	Cd9A1G014260
1228	Cd1A1G009560	Cd5B2G007610	Cd9A1G014410
1229	Cd5A1G009280	Cd5A2G009790	Cd9A2G005160
1230	Cd2B2G012330	Cd5B2G004820	Cd9A2G010290
1231	Cd3B2G011420	Cd4A2G016330	Cd9A2G012660
1232	Cd1B2G009030	Cd8A2G011690	Cd9A2G012850
1233	Cd6A1G011440	Cd6A2G010940	Cd9A2G014420
1234	Cd9A1G014610	Cd9A2G014450	Cd9A2G014490
1235	Cd6B1G006330	Cd6B2G006240	Cd9B1G002180
1236	Cd9A1G001860	Cd9A2G002210	Cd9B1G003300
1237	Cd9A1G002370	Cd9A2G002460	Cd9B1G004350
1238	Cd2A1G017810	Cd4A2G018320	Cd9B1G004910
1239	Cd9A1G003810	Cd9A2G003750	Cd9B1G005650
1240	Cd9A1G004160	Cd9A2G004040	Cd9B1G006010
1241	Cd9A1G004290	Cd9A2G004170	Cd9B1G006130
1242	Cd5B1G006370	Cd5B2G007510	Cd9B1G007510
1243	Cd4B1G018290	Cd4B2G018520	Cd9B1G007960
1244	Cd9A1G006690	Cd9A2G006670	Cd9B1G008580
1245	Cd9A1G008940	Cd9A2G008960	Cd9B1G010960
1246	Cd9A1G009110	Cd9A2G009130	Cd9B1G011120
1247	Cd2B1G016480	Cd7B1G004480	Cd9B1G012520
1248	Cd9A1G012180	Cd9A2G012110	Cd9B1G014510
1249	Cd9A1G012430	Cd9A2G012320	Cd9B1G015330
1250	Cd2A2G018450	Cd9B1G012240	Cd9B1G019050
1251	Cd2B2G000150	Cd9B1G000020	Cd9B2G000020
1252	Cd4A1G020620	Cd4A2G013990	Cd9B2G000150
1253	Cd9A1G000340	Cd9A2G000240	Cd9B2G000490
1254	Cd9A1G000720	Cd9B1G002060	Cd9B2G002000
1255	Cd9A2G000710	Cd9B1G002140	Cd9B2G002080
1256	Cd4A1G013510	Cd4A2G013060	Cd9B2G002150
1257	Cd9A2G001290	Cd9B1G002700	Cd9B2G002610
1258	Cd9A2G001690	Cd9B1G003060	Cd9B2G002960
1259	Cd9A2G002170	Cd9B1G003340	Cd9B2G003260
1260	Cd9A1G002190	Cd9A2G001870	Cd9B2G004110
1261	Cd9A1G002950	Cd9A2G003020	Cd9B2G004880
1262	Cd1B2G004190	Cd9B1G004920	Cd9B2G004890
1263	Cd9A1G003070	Cd9A2G003120	Cd9B2G005000
1264	Cd9A1G003340	Cd9B1G005200	Cd9B2G005230
1265	Cd9A1G003970	Cd9B1G005790	Cd9B2G005800
1266	Cd9A1G004280	Cd9A2G004160	Cd9B2G006110
1267	Cd9A1G004660	Cd9A2G004550	Cd9B2G006480
1268	Cd9A2G004570	Cd9B1G006530	Cd9B2G006500
1269	Cd9A2G005850	Cd9B1G007720	Cd9B2G007690
1270	Cd9A1G005920	Cd9A2G005920	Cd9B2G007760
1271	Cd9A1G007310	Cd9B1G009260	Cd9B2G009210
1272	Cd9A1G007500	Cd9B1G009400	Cd9B2G009370
1273	Cd9A1G007530	Cd9A2G007450	Cd9B2G009400
1274	Cd9A1G007560	Cd9A2G007470	Cd9B2G009420
1275	Cd9A1G007640	Cd9B1G009480	Cd9B2G009480
1276	Cd9A1G007690	Cd9B1G009540	Cd9B2G009540
1277	Cd9A2G007900	Cd9B1G009850	Cd9B2G009860
1278	Cd9A2G008210	Cd9B1G010160	Cd9B2G010200
1279	Cd9A1G008540	Cd9A2G008520	Cd9B2G010530
1280	Cd9A1G009100	Cd9A2G009120	Cd9B2G011140
1281	Cd9A1G009680	Cd9A2G009620	Cd9B2G011660
1282	Cd9A2G009870	Cd9B1G011910	Cd9B2G011930
1283	Cd9A2G010410	Cd9B1G012650	Cd9B2G012710
1284	Cd9A1G010450	Cd9B1G012670	Cd9B2G012730
1285	Cd9A1G010460	Cd9B1G012680	Cd9B2G012740
1286	Cd6B1G007330	Cd6B2G007700	Cd9B2G013120
1287	Cd9A2G010720	Cd9B1G013130	Cd9B2G013170
1288	Cd9A2G010850	Cd9B1G013240	Cd9B2G013280
1289	Cd4B1G010660	Cd7A1G016720	Cd9B2G013330
1290	Cd5B1G004420	Cd9B1G013300	Cd9B2G013360
1291	Cd2A2G017510	Cd7B1G020320	Cd9B2G013460
1292	Cd9A2G011970	Cd9B1G014380	Cd9B2G014520
1293	Cd9A1G012270	Cd9B1G014580	Cd9B2G014710
1294	Cd9A1G012390	Cd9B1G015290	Cd9B2G015430
1295	Cd9A1G013400	Cd9B1G016450	Cd9B2G016580
1296	Cd9A2G013100	Cd9B1G016500	Cd9B2G016640
1297	Cd9A2G013140	Cd9B1G016540	Cd9B2G016680
1298	Cd9A1G013610	Cd9B1G016760	Cd9B2G016890
1299	Cd9B1G017330	Cd9B2G017460	Cd9B2G017500
1300	Cd7A2G017820	Cd9B1G017530	Cd9B2G017730
1301	Cd5B1G009710	Cd5B2G011140	Cd9B2G018090
1302	Cd2A1G009300	Cd2A1G031470	Cd9B2G018540
1303	Cd5A2G005770	Cd9B1G018710	Cd9B2G018980
1304	Cd9B1G019840	Cd9B2G017960	Cd9B2G019880
1305	Cd2A2G023030	Cd9B1G019890	Cd9B2G019960
1306	Cd8B2G000230	Cd9B1G019900	Cd9B2G019990
1307	Cd9A1G014520	Cd9A2G014240	Cd9B2G020000
1308	Cd1A1G004060	Cd2A2G020940	Cd9B2G020890
1309	Cd1A1G001150	Cd1A1G001180
1310	Cd1A1G006600	Cd1A1G006610
1311	Cd1A2G001210	Cd1A2G001230
1312	Cd1A1G001110	Cd1A2G001590
1313	Cd1A2G001890	Cd1A2G001910
1314	Cd1A1G002330	Cd1A2G003190
1315	Cd1A1G003260	Cd1A2G003810
1316	Cd1A1G004010	Cd1A2G004310
1317	Cd1A1G004220	Cd1A2G004640
1318	Cd1A1G004400	Cd1A2G005070
1319	Cd1A1G004420	Cd1A2G005090
1320	Cd1A1G004490	Cd1A2G005150
1321	Cd1A1G004970	Cd1A2G005630
1322	Cd1A1G005780	Cd1A2G006440
1323	Cd1A1G005880	Cd1A2G006520
1324	Cd1A2G007340	Cd1A2G007350
1325	Cd1A1G007050	Cd1A2G007690
1326	Cd1A1G007760	Cd1A2G007960
1327	Cd1A1G007130	Cd1A2G008000
1328	Cd1A1G007800	Cd1A2G008010
1329	Cd1A1G009580	Cd1A2G009470
1330	Cd1A1G009590	Cd1A2G009480
1331	Cd1A1G007590	Cd1A2G009720
1332	Cd1A1G001130	Cd1B1G000420
1333	Cd1A1G000800	Cd1B1G000570
1334	Cd1A1G000880	Cd1B1G000650
1335	Cd1B1G000880	Cd1B1G000920
1336	Cd1A1G000500	Cd1B1G000990
1337	Cd1A1G000480	Cd1B1G001030
1338	Cd1A1G000330	Cd1B1G001150
1339	Cd1A1G000280	Cd1B1G001180
1340	Cd1A2G003060	Cd1B1G002320
1341	Cd1A2G003150	Cd1B1G002440
1342	Cd1A1G002970	Cd1B1G003030
1343	Cd1A2G003990	Cd1B1G003990
1344	Cd1A1G004130	Cd1B1G004600
1345	Cd1A2G005570	Cd1B1G004940
1346	Cd1A2G005600	Cd1B1G004950
1347	Cd1A2G005760	Cd1B1G005180
1348	Cd1A2G005420	Cd1B1G005200
1349	Cd1B1G005700	Cd1B1G005750
1350	Cd1A2G006030	Cd1B1G005790
1351	Cd1A2G006040	Cd1B1G005800
1352	Cd1A1G005590	Cd1B1G006140
1353	Cd1A2G006580	Cd1B1G006530
1354	Cd1A2G006660	Cd1B1G006600
1355	Cd1A2G007580	Cd1B1G007260
1356	Cd1A2G007870	Cd1B1G007670
1357	Cd1A2G008720	Cd1B1G008510
1358	Cd1A1G009040	Cd1B1G008900
1359	Cd1A2G009430	Cd1B1G009210
1360	Cd1A1G009630	Cd1B1G009250
1361	Cd1B2G000050	Cd1B2G000100
1362	Cd1B2G000040	Cd1B2G000110
1363	Cd1B2G000010	Cd1B2G000140
1364	Cd1A1G000710	Cd1B2G000160
1365	Cd1B2G000150	Cd1B2G000180
1366	Cd1B1G000800	Cd1B2G000350
1367	Cd1A1G000420	Cd1B2G000470
1368	Cd1A1G000400	Cd1B2G000490
1369	Cd1A1G000200	Cd1B2G000690
1370	Cd1A2G000510	Cd1B2G001180
1371	Cd1A2G001600	Cd1B2G001390
1372	Cd1A2G001610	Cd1B2G001400
1373	Cd1B1G000250	Cd1B2G001470
1374	Cd1A2G001740	Cd1B2G001570
1375	Cd1B2G001810	Cd1B2G001850
1376	Cd1A1G001530	Cd1B2G001930
1377	Cd1A2G002210	Cd1B2G002060
1378	Cd1A1G001760	Cd1B2G002130
1379	Cd1A1G001780	Cd1B2G002150
1380	Cd1A1G001880	Cd1B2G002560
1381	Cd1A1G002080	Cd1B2G002710
1382	Cd1B1G002050	Cd1B2G002840
1383	Cd1A2G002740	Cd1B2G003550
1384	Cd1B1G002670	Cd1B2G003600
1385	Cd1B1G003420	Cd1B2G004220
1386	Cd1B1G004240	Cd1B2G004560
1387	Cd1A1G004110	Cd1B2G004970
1388	Cd1A2G004910	Cd1B2G005160
1389	Cd1A1G004540	Cd1B2G005270
1390	Cd1B1G004850	Cd1B2G005480
1391	Cd1A1G004940	Cd1B2G005550
1392	Cd1A2G005980	Cd1B2G005930
1393	Cd1B1G005860	Cd1B2G006050
1394	Cd1B1G005910	Cd1B2G006120
1395	Cd1B1G006220	Cd1B2G006410
1396	Cd1B1G006720	Cd1B2G006840
1397	Cd1B1G007000	Cd1B2G007060
1398	Cd1B1G007110	Cd1B2G007240
1399	Cd1B1G007330	Cd1B2G007630
1400	Cd1B1G007420	Cd1B2G007670
1401	Cd1A2G007970	Cd1B2G008030
1402	Cd1A1G007960	Cd1B2G008200
1403	Cd1A1G008160	Cd1B2G008290
1404	Cd1A2G008890	Cd1B2G008820
1405	Cd1B2G008920	Cd1B2G008980
1406	Cd1B2G008930	Cd1B2G008990
1407	Cd1B2G009070	Cd1B2G009080
1408	Cd1A2G008960	Cd1B2G009090
1409	Cd1B2G005050	Cd1B2G009680
1410	Cd1A2G009740	Cd1B2G009770
1411	Cd1A2G010020	Cd1B2G010030
1412	Cd1B1G010200	Cd1B2G010120
1413	Cd1B1G010190	Cd1B2G010130
1414	Cd1B2G010320	Cd1B2G010360
1415	Cd2A1G013150	Cd2A1G019020
1416	Cd2A1G012950	Cd2A1G021820
1417	Cd2A1G024000	Cd2A1G024050
1418	Cd2A1G025510	Cd2A1G025550
1419	Cd2A1G026650	Cd2A1G026660
1420	Cd2A1G025910	Cd2A1G032530
1421	Cd2A1G000260	Cd2A2G000040
1422	Cd2A1G000340	Cd2A2G000110
1423	Cd2A1G000390	Cd2A2G000170
1424	Cd2A1G000630	Cd2A2G000410
1425	Cd2A1G000890	Cd2A2G000690
1426	Cd2A1G001780	Cd2A2G001590
1427	Cd2A1G002080	Cd2A2G001850
1428	Cd2A1G002430	Cd2A2G002200
1429	Cd2A1G002450	Cd2A2G002220
1430	Cd2A1G002480	Cd2A2G002250
1431	Cd2A1G003120	Cd2A2G003230
1432	Cd2A1G003890	Cd2A2G004000
1433	Cd2A1G004340	Cd2A2G004490
1434	Cd2A1G004470	Cd2A2G004700
1435	Cd2A1G005460	Cd2A2G005650
1436	Cd2A1G008280	Cd2A2G006650
1437	Cd2A1G008270	Cd2A2G006660
1438	Cd2A1G008230	Cd2A2G006700
1439	Cd2A1G007660	Cd2A2G007210
1440	Cd2A1G007250	Cd2A2G007590
1441	Cd2A2G007720	Cd2A2G007730
1442	Cd2A1G006880	Cd2A2G007960
1443	Cd2A1G006800	Cd2A2G008050
1444	Cd2A1G008990	Cd2A2G009160
1445	Cd2A1G009240	Cd2A2G009420
1446	Cd2A1G009790	Cd2A2G009990
1447	Cd2A1G009850	Cd2A2G010050
1448	Cd2A1G009920	Cd2A2G010130
1449	Cd2A1G009950	Cd2A2G010160
1450	Cd2A1G010140	Cd2A2G010330
1451	Cd2A1G010430	Cd2A2G010670
1452	Cd2A1G010680	Cd2A2G010920
1453	Cd2A1G010800	Cd2A2G011010
1454	Cd2A1G008430	Cd2A2G011430
1455	Cd2A1G011330	Cd2A2G011650
1456	Cd2A1G011340	Cd2A2G011670
1457	Cd2A1G011470	Cd2A2G011800
1458	Cd2A1G011630	Cd2A2G011970
1459	Cd2A1G011730	Cd2A2G012070
1460	Cd2A1G012270	Cd2A2G012640
1461	Cd2A1G012620	Cd2A2G013030
1462	Cd2A1G012990	Cd2A2G013410
1463	Cd2A1G013250	Cd2A2G013660
1464	Cd2A1G013410	Cd2A2G013800
1465	Cd2A1G014690	Cd2A2G015130
1466	Cd2A1G014910	Cd2A2G015390
1467	Cd1B2G009560	Cd2A2G016230
1468	Cd2A1G015940	Cd2A2G016370
1469	Cd2A1G017150	Cd2A2G017610
1470	Cd2A1G017350	Cd2A2G017860
1471	Cd2A1G017480	Cd2A2G017970
1472	Cd2A1G017640	Cd2A2G018160
1473	Cd2A1G018250	Cd2A2G018780
1474	Cd2A1G018590	Cd2A2G019110
1475	Cd2A1G018780	Cd2A2G019280
1476	Cd2A1G016670	Cd2A2G019990
1477	Cd2A1G019940	Cd2A2G020380
1478	Cd2A1G020050	Cd2A2G020500
1479	Cd2A1G020430	Cd2A2G020890
1480	Cd2A1G020690	Cd2A2G021090
1481	Cd1B1G006650	Cd2A2G021170
1482	Cd2A1G020840	Cd2A2G021260
1483	Cd2A1G021100	Cd2A2G021540
1484	Cd2A1G021300	Cd2A2G021710
1485	Cd2A1G021660	Cd2A2G022080
1486	Cd2A1G021950	Cd2A2G022450
1487	Cd2A1G021960	Cd2A2G022460
1488	Cd2A1G021980	Cd2A2G022480
1489	Cd2A1G022500	Cd2A2G022990
1490	Cd2A1G022560	Cd2A2G023060
1491	Cd2A1G022960	Cd2A2G023510
1492	Cd2A1G023270	Cd2A2G023870
1493	Cd2A1G023510	Cd2A2G024050
1494	Cd2A1G023550	Cd2A2G024080
1495	Cd2A1G024620	Cd2A2G025070
1496	Cd2A1G024730	Cd2A2G025220
1497	Cd2A1G024800	Cd2A2G025300
1498	Cd2A1G024860	Cd2A2G025360
1499	Cd2A1G026200	Cd2A2G026180
1500	Cd2A1G026270	Cd2A2G026250
1501	Cd2A1G026780	Cd2A2G026740
1502	Cd2A1G027710	Cd2A2G027340
1503	Cd2A1G027970	Cd2A2G027600
1504	Cd2A1G028150	Cd2A2G027780
1505	Cd2A1G028220	Cd2A2G027850
1506	Cd2A1G028270	Cd2A2G027900
1507	Cd2A1G028290	Cd2A2G027930
1508	Cd2A1G028300	Cd2A2G027940
1509	Cd2A1G028540	Cd2A2G028190
1510	Cd2A1G028550	Cd2A2G028200
1511	Cd2A1G028850	Cd2A2G028490
1512	Cd2A1G028960	Cd2A2G028580
1513	Cd2A1G029350	Cd2A2G028970
1514	Cd2A1G029800	Cd2A2G029390
1515	Cd2A2G029930	Cd2A2G029940
1516	Cd2A1G030420	Cd2A2G030050
1517	Cd2A1G030460	Cd2A2G030090
1518	Cd2A1G030680	Cd2A2G030310
1519	Cd2A1G030770	Cd2A2G030380
1520	Cd2A1G030910	Cd2A2G030510
1521	Cd2A1G031110	Cd2A2G030730
1522	Cd2A1G031810	Cd2A2G031450
1523	Cd2A1G031850	Cd2A2G031500
1524	Cd2A1G032020	Cd2A2G031680
1525	Cd2A2G003400	Cd2B1G008010
1526	Cd2A2G008320	Cd2B1G013170
1527	Cd2A2G009250	Cd2B1G014050
1528	Cd2A2G010980	Cd2B1G015520
1529	Cd2A2G011850	Cd2B1G016850
1530	Cd2A1G013120	Cd2B1G018400
1531	Cd2A2G013710	Cd2B1G018650
1532	Cd1B2G003120	Cd2B1G019860
1533	Cd2A2G015280	Cd2B1G020250
1534	Cd2A1G018730	Cd2B1G023950
1535	Cd2A2G019400	Cd2B1G024160
1536	Cd2A2G022880	Cd2B1G027590
1537	Cd2A1G022640	Cd2B1G029150
1538	Cd1A1G008350	Cd2B1G029860
1539	Cd2A2G024510	Cd2B1G031420
1540	Cd2A1G015620	Cd2B1G034380
1541	Cd2A1G026760	Cd2B1G036490
1542	Cd2A2G026080	Cd2B1G037100
1543	Cd2B1G037790	Cd2B1G037800
1544	Cd2A1G027290	Cd2B1G038440
1545	Cd2A1G028660	Cd2B1G039660
1546	Cd2A2G029400	Cd2B1G041100
1547	Cd2A2G029430	Cd2B1G041130
1548	Cd2A1G031730	Cd2B1G042000
1549	Cd2A1G000790	Cd2B2G000110
1550	Cd2A1G001150	Cd2B2G000650
1551	Cd2B1G000800	Cd2B2G001080
1552	Cd2B2G001130	Cd2B2G001140
1553	Cd2B1G002610	Cd2B2G002840
1554	Cd2B1G003110	Cd2B2G003370
1555	Cd2B1G003460	Cd2B2G003670
1556	Cd2B1G004220	Cd2B2G004290
1557	Cd2B1G004370	Cd2B2G004470
1558	Cd2B1G004620	Cd2B2G004740
1559	Cd2B1G004670	Cd2B2G004810
1560	Cd2B1G004900	Cd2B2G005030
1561	Cd2B1G005310	Cd2B2G005450
1562	Cd2B1G005370	Cd2B2G005510
1563	Cd2B1G005810	Cd2B2G005810
1564	Cd2B1G006410	Cd2B2G006440
1565	Cd2B1G006470	Cd2B2G006500
1566	Cd2B1G006590	Cd2B2G006620
1567	Cd2B1G007330	Cd2B2G007410
1568	Cd2B1G007510	Cd2B2G007580
1569	Cd2B1G007930	Cd2B2G007980
1570	Cd2B1G008040	Cd2B2G008090
1571	Cd2B1G008670	Cd2B2G008750
1572	Cd2B1G008760	Cd2B2G008860
1573	Cd2B2G008920	Cd2B2G009010
1574	Cd2B1G009010	Cd2B2G009250
1575	Cd2B1G009680	Cd2B2G009850
1576	Cd2A2G005230	Cd2B2G009940
1577	Cd2B1G009800	Cd2B2G010000
1578	Cd2A1G005180	Cd2B2G010140
1579	Cd2B1G009970	Cd2B2G010180
1580	Cd2B1G010230	Cd2B2G010460
1581	Cd2B1G010320	Cd2B2G010550
1582	Cd2B1G010650	Cd2B2G010890
1583	Cd2B1G010900	Cd2B2G011140
1584	Cd2B1G010920	Cd2B2G011170
1585	Cd2B1G012230	Cd2B2G012450
1586	Cd2B2G012350	Cd2B2G012470
1587	Cd2B1G012730	Cd2B2G012900
1588	Cd2B1G012760	Cd2B2G012930
1589	Cd2B1G013010	Cd2B2G013140
1590	Cd2B1G013510	Cd2B2G013530
1591	Cd2B1G013540	Cd2B2G013560
1592	Cd2B1G013550	Cd2B2G013570
1593	Cd2B1G013670	Cd2B2G013730
1594	Cd2B1G013750	Cd2B2G013810
1595	Cd2B1G013790	Cd2B2G013880
1596	Cd2B1G013830	Cd2B2G013920
1597	Cd2A1G008960	Cd2B2G013990
1598	Cd2B1G014210	Cd2B2G014220
1599	Cd2B1G014230	Cd2B2G014230
1600	Cd2A2G009640	Cd2B2G014470
1601	Cd2B1G014700	Cd2B2G014710
1602	Cd2B1G014730	Cd2B2G014730
1603	Cd2B1G014890	Cd2B2G014900
1604	Cd2A1G010360	Cd2B2G015420
1605	Cd2B1G015770	Cd2B2G015500
1606	Cd2B1G015650	Cd2B2G015870
1607	Cd2B1G016150	Cd2B2G016180
1608	Cd2B1G016390	Cd2B2G016440
1609	Cd2B1G016610	Cd2B2G016640
1610	Cd2B1G017960	Cd2B2G017950
1611	Cd2A1G012700	Cd2B2G017980
1612	Cd2B1G018010	Cd2B2G018020
1613	Cd2B1G018100	Cd2B2G018100
1614	Cd2A2G013330	Cd2B2G018210
1615	Cd2B1G018600	Cd2B2G018530
1616	Cd2B1G018680	Cd2B2G018610
1617	Cd2B1G018690	Cd2B2G018630
1618	Cd2B1G018750	Cd2B2G018700
1619	Cd2B1G018940	Cd2B2G018840
1620	Cd2A2G014330	Cd2B2G019190
1621	Cd2B1G019330	Cd2B2G019200
1622	Cd2B1G019840	Cd2B2G019650
1623	Cd2B1G019870	Cd2B2G019680
1624	Cd2A1G014940	Cd2B2G020170
1625	Cd2B1G020550	Cd2B2G020330
1626	Cd2B1G020570	Cd2B2G020350
1627	Cd2B1G020600	Cd2B2G020380
1628	Cd2B1G021780	Cd2B2G021650
1629	Cd2B1G022050	Cd2B2G021930
1630	Cd2B1G022730	Cd2B2G022610
1631	Cd2A2G018600	Cd2B2G023210
1632	Cd2B1G023260	Cd2B2G023220
1633	Cd2B1G023560	Cd2B2G023520
1634	Cd2B1G023590	Cd2B2G023560
1635	Cd2A2G019630	Cd2B2G024380
1636	Cd2B1G024490	Cd2B2G024510
1637	Cd2B1G024730	Cd2B2G024700
1638	Cd2B1G024750	Cd2B2G024710
1639	Cd2B1G024870	Cd2B2G024900
1640	Cd2A1G019650	Cd2B2G025000
1641	Cd2A1G019860	Cd2B2G025170
1642	Cd2B1G025510	Cd2B2G025520
1643	Cd2B1G025690	Cd2B2G025720
1644	Cd2B1G025780	Cd2B2G025790
1645	Cd2B1G026190	Cd2B2G026090
1646	Cd2B1G026590	Cd2B2G026480
1647	Cd2B1G027460	Cd2B2G027360
1648	Cd2B1G027630	Cd2B2G027510
1649	Cd2B1G028070	Cd2B2G027740
1650	Cd2B1G028380	Cd2B2G028000
1651	Cd2B1G028640	Cd2B2G028230
1652	Cd2B1G028680	Cd2B2G028270
1653	Cd2B1G028810	Cd2B2G028370
1654	Cd2B1G028940	Cd2B2G028480
1655	Cd2B1G028960	Cd2B2G028500
1656	Cd2B1G029010	Cd2B2G028550
1657	Cd2B1G029050	Cd2B2G028600
1658	Cd2B1G029330	Cd2B2G028920
1659	Cd2B1G029520	Cd2B2G029120
1660	Cd2B1G029580	Cd2B2G029190
1661	Cd2B1G030010	Cd2B2G029530
1662	Cd2B1G029930	Cd2B2G029580
1663	Cd2B1G029940	Cd2B2G029590
1664	Cd2B1G029970	Cd2B2G029620
1665	Cd2B1G029980	Cd2B2G029630
1666	Cd2B1G030130	Cd2B2G029790
1667	Cd2B1G030160	Cd2B2G029820
1668	Cd2B1G030240	Cd2B2G029950
1669	Cd2B1G030360	Cd2B2G030060
1670	Cd2A1G023230	Cd2B2G030360
1671	Cd2B1G030710	Cd2B2G030430
1672	Cd2B1G030720	Cd2B2G030440
1673	Cd2B1G030880	Cd2B2G030540
1674	Cd2B1G030870	Cd2B2G030550
1675	Cd2B1G030920	Cd2B2G030590
1676	Cd2B1G031080	Cd2B2G030720
1677	Cd2B1G031460	Cd2B2G031050
1678	Cd2B1G031580	Cd2B2G031160
1679	Cd2B1G031980	Cd2B2G031590
1680	Cd2B1G032010	Cd2B2G031610
1681	Cd2A1G024880	Cd2B2G031770
1682	Cd2B1G032330	Cd2B2G031840
1683	Cd2B1G032250	Cd2B2G031960
1684	Cd2B1G032230	Cd2B2G031970
1685	Cd1A2G009310	Cd2B2G032120
1686	Cd2B1G032730	Cd2B2G032330
1687	Cd2B1G032940	Cd2B2G032510
1688	Cd2B1G033370	Cd2B2G032920
1689	Cd2B1G033420	Cd2B2G032980
1690	Cd2B1G033440	Cd2B2G033000
1691	Cd2B1G033670	Cd2B2G033210
1692	Cd2B1G034240	Cd2B2G033800
1693	Cd2B2G010350	Cd2B2G034260
1694	Cd2B1G034870	Cd2B2G034430
1695	Cd2B1G035010	Cd2B2G034530
1696	Cd2B1G035130	Cd2B2G034690
1697	Cd2B1G035740	Cd2B2G035290
1698	Cd2B1G036260	Cd2B2G035730
1699	Cd2A1G026670	Cd2B2G035950
1700	Cd2B1G036380	Cd2B2G035970
1701	Cd2B2G036280	Cd2B2G036290
1702	Cd2B1G036910	Cd2B2G036450
1703	Cd2B1G037000	Cd2B2G036520
1704	Cd2B1G037120	Cd2B2G036650
1705	Cd2B1G037570	Cd2B2G037070
1706	Cd2B1G038000	Cd2B2G037380
1707	Cd2B1G038010	Cd2B2G037390
1708	Cd2B1G038250	Cd2B2G037630
1709	Cd2B1G038280	Cd2B2G037670
1710	Cd2B1G038540	Cd2B2G037900
1711	Cd2A2G027460	Cd2B2G038260
1712	Cd2B1G040050	Cd2B2G039330
1713	Cd2B1G040210	Cd2B2G039500
1714	Cd2B1G040250	Cd2B2G039530
1715	Cd2B1G040570	Cd2B2G039870
1716	Cd2A2G029220	Cd2B2G040120
1717	Cd2B1G041200	Cd2B2G040310
1718	Cd2B1G041430	Cd2B2G040530
1719	Cd2B1G041570	Cd2B2G040700
1720	Cd2B1G041760	Cd2B2G040910
1721	Cd2B1G042150	Cd2B2G041160
1722	Cd2B1G042490	Cd2B2G041440
1723	Cd2A1G021860	Cd3A1G001560
1724	Cd2A2G001430	Cd3A1G002990
1725	Cd2B2G036110	Cd3A1G003110
1726	Cd3A1G003410	Cd3A1G003430
1727	Cd2A1G021330	Cd3A1G004810
1728	Cd2B1G008150	Cd3A1G006220
1729	Cd3A1G011800	Cd3A1G012010
1730	Cd3A1G011650	Cd3A1G012160
1731	Cd3A1G011580	Cd3A1G012220
1732	Cd3A1G000420	Cd3A2G000450
1733	Cd3A1G000630	Cd3A2G000660
1734	Cd3A1G000990	Cd3A2G000990
1735	Cd3A1G001020	Cd3A2G001010
1736	Cd3A1G001700	Cd3A2G001690
1737	Cd2B1G032860	Cd3A2G002400
1738	Cd3A1G002510	Cd3A2G002420
1739	Cd3A1G002580	Cd3A2G002470
1740	Cd3A1G002710	Cd3A2G002590
1741	Cd3A1G002890	Cd3A2G002770
1742	Cd3A1G003470	Cd3A2G003240
1743	Cd3A1G003560	Cd3A2G003410
1744	Cd3A1G003740	Cd3A2G003480
1745	Cd3A1G003720	Cd3A2G003500
1746	Cd3A1G003990	Cd3A2G003640
1747	Cd3A1G004330	Cd3A2G004010
1748	Cd3A1G004420	Cd3A2G004080
1749	Cd3A1G004490	Cd3A2G004140
1750	Cd3A1G004550	Cd3A2G004220
1751	Cd3A1G004690	Cd3A2G004360
1752	Cd3A1G004800	Cd3A2G004460
1753	Cd3A1G005000	Cd3A2G004650
1754	Cd3A1G005040	Cd3A2G004690
1755	Cd3A1G005090	Cd3A2G004760
1756	Cd3A1G005460	Cd3A2G005160
1757	Cd3A1G005480	Cd3A2G005180
1758	Cd3A2G005480	Cd3A2G005490
1759	Cd3A2G005800	Cd3A2G005870
1760	Cd3A1G006520	Cd3A2G006260
1761	Cd3A1G006840	Cd3A2G006600
1762	Cd3A1G006890	Cd3A2G006670
1763	Cd3A1G005610	Cd3A2G006880
1764	Cd3A1G007760	Cd3A2G007490
1765	Cd3A1G007870	Cd3A2G007610
1766	Cd3A1G008030	Cd3A2G007750
1767	Cd3A1G008200	Cd3A2G007920
1768	Cd3A1G008210	Cd3A2G007930
1769	Cd3A1G008290	Cd3A2G008020
1770	Cd3A2G008200	Cd3A2G008210
1771	Cd3A1G008700	Cd3A2G008390
1772	Cd3A1G009040	Cd3A2G008710
1773	Cd3A1G009180	Cd3A2G008780
1774	Cd3A1G009410	Cd3A2G009000
1775	Cd3A1G009480	Cd3A2G009080
1776	Cd3A1G009630	Cd3A2G009220
1777	Cd3A1G010070	Cd3A2G009730
1778	Cd3A1G010150	Cd3A2G009810
1779	Cd3A1G010190	Cd3A2G009860
1780	Cd3A1G010280	Cd3A2G009970
1781	Cd3A1G010390	Cd3A2G010090
1782	Cd3A1G010520	Cd3A2G010220
1783	Cd3A1G010560	Cd3A2G010260
1784	Cd3A1G010790	Cd3A2G010500
1785	Cd3A1G011050	Cd3A2G010770
1786	Cd3A1G011080	Cd3A2G010800
1787	Cd3A1G011480	Cd3A2G011190
1788	Cd3B1G000840	Cd3B1G000850
1789	Cd3A2G003160	Cd3B1G004940
1790	Cd3A2G006050	Cd3B1G008300
1791	Cd3A2G006920	Cd3B1G009240
1792	Cd2B2G032960	Cd3B1G009960
1793	Cd3A1G008080	Cd3B1G010300
1794	Cd3A2G008950	Cd3B1G011300
1795	Cd2B2G029930	Cd3B1G013280
1796	Cd3B1G000140	Cd3B2G000150
1797	Cd3B1G000400	Cd3B2G000420
1798	Cd3B1G000420	Cd3B2G000430
1799	Cd3B1G000470	Cd3B2G000480
1800	Cd3B1G013790	Cd3B2G000830
1801	Cd3B2G000930	Cd3B2G000940
1802	Cd3B1G001020	Cd3B2G001020
1803	Cd3B2G001130	Cd3B2G001190
1804	Cd3B1G001790	Cd3B2G001670
1805	Cd3B1G002430	Cd3B2G002350
1806	Cd3B1G002440	Cd3B2G002360
1807	Cd3B1G002630	Cd3B2G002590
1808	Cd3B1G002800	Cd3B2G002780
1809	Cd3B1G002900	Cd3B2G002920
1810	Cd3B1G003000	Cd3B2G003020
1811	Cd3B1G003050	Cd3B2G003090
1812	Cd3B1G003180	Cd3B2G003210
1813	Cd3B1G003520	Cd3B2G003600
1814	Cd3B1G003530	Cd3B2G003620
1815	Cd3B1G003710	Cd3B2G003790
1816	Cd3B1G004090	Cd3B2G004120
1817	Cd3B1G004120	Cd3B2G004150
1818	Cd3B1G004140	Cd3B2G004170
1819	Cd3B1G004360	Cd3B2G004330
1820	Cd3B1G004790	Cd3B2G005010
1821	Cd3B1G004880	Cd3B2G005090
1822	Cd3B1G005060	Cd3B2G005270
1823	Cd3B1G005080	Cd3B2G005290
1824	Cd3B1G005160	Cd3B2G005360
1825	Cd3B1G005200	Cd3B2G005410
1826	Cd3B1G005220	Cd3B2G005420
1827	Cd3B1G005230	Cd3B2G005430
1828	Cd3B1G005260	Cd3B2G005460
1829	Cd3B1G005300	Cd3B2G005530
1830	Cd3B1G005480	Cd3B2G005720
1831	Cd3B1G005510	Cd3B2G005750
1832	Cd3B1G005520	Cd3B2G006030
1833	Cd3B1G005970	Cd3B2G006450
1834	Cd3B1G006380	Cd3B2G006910
1835	Cd3B1G006470	Cd3B2G006990
1836	Cd3B1G007030	Cd3B2G007660
1837	Cd3B1G007110	Cd3B2G007740
1838	Cd3B1G008060	Cd3B2G008750
1839	Cd3B1G008790	Cd3B2G009410
1840	Cd3A1G007070	Cd3B2G009750
1841	Cd3B1G009250	Cd3B2G009870
1842	Cd3B1G009670	Cd3B2G010250
1843	Cd3B1G009810	Cd3B2G010380
1844	Cd3B1G009830	Cd3B2G010400
1845	Cd3B1G009840	Cd3B2G010410
1846	Cd3B1G009870	Cd3B2G010440
1847	Cd3B1G010520	Cd3B2G011030
1848	Cd3B1G010540	Cd3B2G011040
1849	Cd3B1G010700	Cd3B2G011220
1850	Cd3B1G011130	Cd3B2G011730
1851	Cd3B1G011330	Cd3B2G012010
1852	Cd3B1G012190	Cd3B2G012880
1853	Cd3B1G012330	Cd3B2G013030
1854	Cd3B1G012360	Cd3B2G013060
1855	Cd3B1G012560	Cd3B2G013250
1856	Cd3B1G012870	Cd3B2G013580
1857	Cd3B1G012970	Cd3B2G013670
1858	Cd3B1G013110	Cd3B2G013810
1859	Cd3B1G013130	Cd3B2G013830
1860	Cd3B1G013470	Cd3B2G014150
1861	Cd3B1G014010	Cd3B2G014690
1862	Cd3B1G014140	Cd3B2G014830
1863	Cd3B1G014300	Cd3B2G014980
1864	Cd3B1G014400	Cd3B2G015080
1865	Cd3B1G014650	Cd3B2G015320
1866	Cd3B1G015070	Cd3B2G015830
1867	Cd3B1G015910	Cd3B2G016570
1868	Cd3B1G016000	Cd3B2G016660
1869	Cd3B1G016050	Cd3B2G016730
1870	Cd2B1G023200	Cd4A1G011590
1871	Cd1A2G005530	Cd4A1G012700
1872	Cd4A1G016240	Cd4A1G016270
1873	Cd4A1G013340	Cd4A1G018540
1874	Cd4A1G009540	Cd4A1G020070
1875	Cd4A1G000280	Cd4A2G000250
1876	Cd4A1G000270	Cd4A2G000260
1877	Cd4A1G000300	Cd4A2G000280
1878	Cd4A1G001270	Cd4A2G001100
1879	Cd4A1G001490	Cd4A2G001260
1880	Cd4A1G001960	Cd4A2G001700
1881	Cd4A1G002360	Cd4A2G002120
1882	Cd4A1G002650	Cd4A2G002400
1883	Cd4A1G002660	Cd4A2G002410
1884	Cd4A1G002870	Cd4A2G002630
1885	Cd4A1G003060	Cd4A2G002860
1886	Cd4A1G003200	Cd4A2G003020
1887	Cd4A1G003300	Cd4A2G003120
1888	Cd4A1G003440	Cd4A2G003250
1889	Cd4A1G003680	Cd4A2G003500
1890	Cd4A1G004140	Cd4A2G003920
1891	Cd4A1G004740	Cd4A2G004510
1892	Cd4A1G004950	Cd4A2G004710
1893	Cd4A1G005670	Cd4A2G005150
1894	Cd4A1G006250	Cd4A2G005720
1895	Cd4A1G007200	Cd4A2G006470
1896	Cd4A1G007730	Cd4A2G007000
1897	Cd4A1G007890	Cd4A2G007200
1898	Cd4A1G009840	Cd4A2G009310
1899	Cd4A1G010040	Cd4A2G009500
1900	Cd4A1G010060	Cd4A2G009530
1901	Cd1A2G007880	Cd4A2G009690
1902	Cd4A1G010270	Cd4A2G009740
1903	Cd4A1G010470	Cd4A2G009910
1904	Cd4A1G010530	Cd4A2G009970
1905	Cd4A1G011090	Cd4A2G010520
1906	Cd4A1G011100	Cd4A2G010530
1907	Cd4A1G011440	Cd4A2G010890
1908	Cd4A1G011540	Cd4A2G011120
1909	Cd4A1G011830	Cd4A2G011360
1910	Cd4A1G011860	Cd4A2G011390
1911	Cd4A1G012080	Cd4A2G011660
1912	Cd4A1G012280	Cd4A2G011830
1913	Cd4A1G012340	Cd4A2G011910
1914	Cd4A1G012590	Cd4A2G012180
1915	Cd4A1G012830	Cd4A2G012370
1916	Cd4A1G012870	Cd4A2G012410
1917	Cd4A1G013320	Cd4A2G012840
1918	Cd4A1G013370	Cd4A2G012930
1919	Cd4A1G014050	Cd4A2G013630
1920	Cd4A1G014470	Cd4A2G014190
1921	Cd1A2G002800	Cd4A2G014460
1922	Cd4A1G014800	Cd4A2G014490
1923	Cd3B2G009620	Cd4A2G014540
1924	Cd4A1G014930	Cd4A2G014680
1925	Cd4A1G015650	Cd4A2G015350
1926	Cd4A1G016000	Cd4A2G015900
1927	Cd4A1G016080	Cd4A2G015980
1928	Cd4A1G016660	Cd4A2G016570
1929	Cd4A1G017540	Cd4A2G017510
1930	Cd4A1G017590	Cd4A2G017550
1931	Cd4A2G006720	Cd4A2G017690
1932	Cd4A1G017870	Cd4A2G017850
1933	Cd4A1G017370	Cd4A2G017910
1934	Cd4A1G018190	Cd4A2G018210
1935	Cd4A1G019070	Cd4A2G019120
1936	Cd4A1G019240	Cd4A2G019290
1937	Cd2A2G013510	Cd4A2G019610
1938	Cd4A1G019820	Cd4A2G019870
1939	Cd4A1G020170	Cd4A2G020170
1940	Cd4A1G020460	Cd4A2G020430
1941	Cd4A1G020500	Cd4A2G020470
1942	Cd4A1G020640	Cd4A2G020620
1943	Cd4A1G020950	Cd4A2G020840
1944	Cd4A1G021110	Cd4A2G021000
1945	Cd4A1G021700	Cd4A2G021640
1946	Cd4A1G021910	Cd4A2G021860
1947	Cd4A1G022030	Cd4A2G021990
1948	Cd4A1G022660	Cd4A2G022650
1949	Cd4A1G023190	Cd4A2G023180
1950	Cd4A1G024650	Cd4A2G024640
1951	Cd4A1G024770	Cd4A2G024750
1952	Cd4A1G026110	Cd4A2G025910
1953	Cd2B1G015320	Cd4A2G026490
1954	Cd4A1G027120	Cd4A2G026950
1955	Cd4A2G000240	Cd4B1G000240
1956	Cd4A1G001580	Cd4B1G001550
1957	Cd4A1G005540	Cd4B1G004330
1958	Cd3B2G006020	Cd4B1G004900
1959	Cd2A2G014480	Cd4B1G007840
1960	Cd4A2G009130	Cd4B1G008590
1961	Cd4A2G009790	Cd4B1G009200
1962	Cd4A2G010690	Cd4B1G010060
1963	Cd4A1G011560	Cd4B1G010410
1964	Cd4A2G011270	Cd4B1G010550
1965	Cd4A2G011300	Cd4B1G010590
1966	Cd4A2G012020	Cd4B1G011230
1967	Cd4B1G011850	Cd4B1G011880
1968	Cd4A2G017920	Cd4B1G017700
1969	Cd4A2G008460	Cd4B1G017970
1970	Cd4A2G020050	Cd4B1G019860
1971	Cd4A2G020390	Cd4B1G020190
1972	Cd2A1G002850	Cd4B1G021900
1973	Cd4A2G025820	Cd4B1G026050
1974	Cd4A2G026580	Cd4B1G027580
1975	Cd4B1G018140	Cd4B2G000220
1976	Cd4A1G001060	Cd4B2G001290
1977	Cd4B1G001100	Cd4B2G001300
1978	Cd4B1G001950	Cd4B2G002100
1979	Cd4B1G002150	Cd4B2G002320
1980	Cd4B1G002520	Cd4B2G002750
1981	Cd4B1G002700	Cd4B2G002970
1982	Cd4A1G004000	Cd4B2G003120
1983	Cd4B1G003080	Cd4B2G003390
1984	Cd4B1G003110	Cd4B2G003420
1985	Cd4B1G003520	Cd4B2G003800
1986	Cd4B1G003730	Cd4B2G004000
1987	Cd4B1G003740	Cd4B2G004010
1988	Cd4B1G003900	Cd4B2G004140
1989	Cd4B1G004150	Cd4B2G004380
1990	Cd4B1G004570	Cd4B2G004780
1991	Cd4B1G005040	Cd4B2G005200
1992	Cd4A1G006440	Cd4B2G005430
1993	Cd4B1G005710	Cd4B2G005880
1994	Cd4B1G006300	Cd4B2G006470
1995	Cd4B1G006440	Cd4B2G006650
1996	Cd4B1G006830	Cd4B2G007000
1997	Cd4B1G007030	Cd4B2G007210
1998	Cd4B1G007310	Cd4B2G007460
[truncated: 1,175 more rows]
[truncated: 7 more columns]

## Sheet: S10
Table S10. KOBAS enrichment analysis of the bermudagrass-specific gene families
KEGG pathway	Descrption	p-value	q-value	Number of genes in specific gene families	Number of genes in the genome
ko00480	Glutathione metabolism	4.98287e-05	6.06025e-05	25	94
ko00960	Tropane, piperidine and pyridine alkaloid biosynthesis	0.00419911	0.00515346	7	19
ko00130	Ubiquinone and other terpenoid-quinone biosynthesis	0.00747255	0.009255	11	42
ko00950	Isoquinoline alkaloid biosynthesis	0.0180979	0.0226224	6	19
ko00908	Zeatin biosynthesis	0.0192119	0.0242394	8	30
ko00760	Nicotinate and nicotinamide metabolism	0.0233604	0.0297515	6	20
ko00970	Aminoacyl-tRNA biosynthesis	0.02389	0.0307157	11	49
ko00440	Phosphonate and phosphinate metabolism	0.0245442	0.0318602	3	6
ko00565	Ether lipid metabolism	0.0322816	0.0423108	7	27
ko04120	Ubiquitin mediated proteolysis	0.0342291	0.0453032	18	98
ko01040	Biosynthesis of unsaturated fatty acids	0.0367463	0.0491163	6	22
ko00940	Phenylpropanoid biosynthesis	0.0441243	0.0595679	30	187
ko02010	ABC transporters	0.0462286	0.0630391	7	29
ko00052	Galactose metabolism	0.0486422	0.0670072	10	48
ko00350	Tyrosine metabolism	0.0612075	0.0851857	8	37
ko04016	MAPK signaling pathway - plant	0.0627862	0.0882931	22	134
ko00360	Phenylalanine metabolism	0.0734761	0.104413	7	32
ko00240	Pyrimidine metabolism	0.0832704	0.119591	9	46
ko00053	Ascorbate and aldarate metabolism	0.112097	0.162722	8	42
ko00402	Benzoxazinoid biosynthesis	0.117498	0.172416	1	1
ko00564	Glycerophospholipid metabolism	0.118244	0.175418	17	107
ko00010	Glycolysis / Gluconeogenesis	0.137965	0.206948	18	117
ko04146	Peroxisome	0.153045	0.232146	12	74
ko04626	Plant-pathogen interaction	0.162077	0.248641	24	166
ko00073	Cutin, suberine and wax biosynthesis	0.162253	0.251771	5	25
ko00020	Citrate cycle (TCA cycle)	0.180159	0.282808	8	47
ko03040	Spliceosome	0.181805	0.288749	22	153
ko01212	Fatty acid metabolism	0.199313	0.320325	10	63
ko03020	RNA polymerase	0.20298	0.330149	6	34
ko04130	SNARE interactions in vesicular transport	0.204215	0.336208	5	27
ko00400	Phenylalanine, tyrosine and tryptophan biosynthesis	0.217332	0.36222	7	42
ko01100	Metabolic pathways	0.234714	0.39608	232	1908
ko04070	Phosphatidylinositol signaling system	0.236018	0.403322	9	58
ko03450	Non-homologous end-joining	0.240174	0.415686	2	8
ko00510	N-Glycan biosynthesis	0.242673	0.425465	6	36
ko03410	Base excision repair	0.242673	0.431064	6	36
ko00710	Carbon fixation in photosynthetic organisms	0.251883	0.45339	9	59
ko00620	Pyruvate metabolism	0.276031	0.50357	11	76
ko01110	Biosynthesis of secondary metabolites	0.279055	0.516061	133	1083
ko00592	alpha-Linolenic acid metabolism	0.327549	0.614155	6	40
ko00941	Flavonoid biosynthesis	0.34522	0.656403	5	33
ko01200	Carbon metabolism	0.355523	0.685651	27	212
ko00513	Various types of N-glycan biosynthesis	0.369744	0.723412	5	34
ko00071	Fatty acid degradation	0.37147	0.737477	6	42
ko03013	RNA transport	0.393705	0.793286	17	133
ko00280	Valine, leucine and isoleucine degradation	0.415576	0.850042	6	44
ko00410	beta-Alanine metabolism	0.418731	0.869673	5	36
ko00261	Monobactam biosynthesis	0.420499	0.886991	2	12
ko03010	Ribosome	0.429814	0.92103	23	186
ko00220	Arginine biosynthesis	0.448994	0.977648	4	29
ko00563	Glycosylphosphatidylinositol(GPI)-anchor biosynthesis	0.455547	0.998002	3	21
ko00905	Brassinosteroid biosynthesis	0.462466	0.998002	2	13
ko00100	Steroid biosynthesis	0.47611	0.998002	4	30
ko00562	Inositol phosphate metabolism	0.49222	0.998002	7	56
ko01210	2-Oxocarboxylic acid metabolism	0.502228	0.998002	6	48
ko00590	Arachidonic acid metabolism	0.502593	0.998002	2	14
ko00062	Fatty acid elongation	0.502703	0.998002	4	31
ko00790	Folate biosynthesis	0.518188	0.998002	3	23
ko00910	Nitrogen metabolism	0.518188	0.998002	3	23
ko00072	Synthesis and degradation of ketone bodies	0.527856	0.998002	1	6
ko00630	Glyoxylate and dicarboxylate metabolism	0.531014	0.998002	7	58
ko00300	Lysine biosynthesis	0.540734	0.998002	2	15
ko00670	One carbon pool by folate	0.540734	0.998002	2	15
ko00460	Cyanoamino acid metabolism	0.543877	0.998002	6	50
ko00650	Butanoate metabolism	0.548015	0.998002	3	24
ko00061	Fatty acid biosynthesis	0.559288	0.998002	5	42
ko00945	Stilbenoid, diarylheptanoid and gingerol biosynthesis	0.576799	0.998002	2	16
ko00430	Taurine and hypotaurine metabolism	0.583417	0.998002	1	7
ko00051	Fructose and mannose metabolism	0.583929	0.998002	6	52
ko00500	Starch and sucrose metabolism	0.600468	0.998002	16	141
ko03022	Basal transcription factors	0.602339	0.998002	4	35
ko00640	Propanoate metabolism	0.60428	0.998002	3	26
ko00260	Glycine, serine and threonine metabolism	0.622111	0.998002	6	54
ko03050	Proteasome	0.622918	0.998002	5	45
ko00250	Alanine, aspartate and glutamate metabolism	0.642869	0.998002	5	46
ko00600	Sphingolipid metabolism	0.655717	0.998002	3	28
ko00603	Glycosphingolipid biosynthesis - globo and isoglobo series	0.675725	0.998002	1	9
ko01230	Biosynthesis of amino acids	0.684935	0.998002	22	202
ko00730	Thiamine metabolism	0.725774	0.998002	2	21
ko00380	Tryptophan metabolism	0.732332	0.998002	5	51
ko00904	Diterpenoid biosynthesis	0.749618	0.998002	2	22
ko00230	Purine metabolism	0.752054	0.998002	8	81
ko04145	Phagosome	0.752996	0.998002	6	62
ko00330	Arginine and proline metabolism	0.76129	0.998002	4	43
ko00270	Cysteine and methionine metabolism	0.776019	0.998002	10	102
ko04122	Sulfur relay system	0.777352	0.998002	1	12
ko00030	Pentose phosphate pathway	0.819889	0.998002	4	47
ko00196	Photosynthesis - antenna proteins	0.826746	0.998002	1	14
ko00770	Pantothenate and CoA biosynthesis	0.827911	0.998002	2	26
ko00900	Terpenoid backbone biosynthesis	0.832538	0.998002	4	48
ko03060	Protein export	0.841036	0.998002	3	38
ko03440	Homologous recombination	0.866115	0.998002	4	51
ko00310	Lysine degradation	0.883469	0.998002	2	30
ko00920	Sulfur metabolism	0.883469	0.998002	2	30
ko00740	Riboflavin metabolism	0.895134	0.998002	1	18
ko00780	Biotin metabolism	0.895134	0.998002	1	18
ko00520	Amino sugar and nucleotide sugar metabolism	0.896509	0.998002	10	117
ko03030	DNA replication	0.904678	0.998002	3	44
ko04141	Protein processing in endoplasmic reticulum	0.912436	0.998002	14	160
ko04075	Plant hormone signal transduction	0.917017	0.998002	19	210
ko03420	Nucleotide excision repair	0.944367	0.998002	3	50
ko00040	Pentose and glucuronate interconversions	0.957862	0.998002	3	53
ko00860	Porphyrin and chlorophyll metabolism	0.958087	0.998002	2	40
ko04144	Endocytosis	0.96507	0.998002	10	135
ko03008	Ribosome biogenesis in eukaryotes	0.966749	0.998002	4	68
ko03018	RNA degradation	0.970228	0.998002	6	93
ko00561	Glycerolipid metabolism	0.978074	0.998002	5	85
ko03430	Mismatch repair	0.981987	0.998002	1	32
ko04712	Circadian rhythm - plant	0.990413	0.998002	1	37
ko00190	Oxidative phosphorylation	0.997904	0.998002	3	83
ko03015	mRNA surveillance pathway	0.998002	0.998002	4	98

[truncated: 17 more sheets: S11, S12, S13, S14, S15, S16, S17, S18, S19, S20, S21, S22, S23, S24, S25, S26, S27]
